# Supplementary material for: Machine learning modeling of genome-wide copy number alteration signatures reliably predicts IDH mutational status in adult diffuse glioma
Source: Acta Neuropathol Commun. 2021 Dec 4;9:191. doi: 10.1186/s40478-021-01295-3 (PMC8645099; doi:10.1186/s40478-021-01295-3)
Supplement: Supplementary file 1 — Additional file 1. Additional tables. [file 40478_2021_1295_MOESM1_ESM.xlsx]

## Sheet: Supplemental Table 1
TCGA ID	Ceccarelli et al.	MC3 IDH	MC3 ATRX	MC3 TP53	Histological Diagnosis
TCGA-02-0003	IDHwt	IDH-wildtype	ATRX-wildtype	TP53-mutant	Glioblastoma
TCGA-02-0033	IDHwt	IDH-wildtype	ATRX-wildtype	TP53-mutant	Glioblastoma
TCGA-02-0047	IDHwt	IDH-wildtype	ATRX-wildtype	TP53-wildtype	Glioblastoma
TCGA-02-0055	IDHwt	IDH-wildtype	ATRX-wildtype	TP53-mutant	Glioblastoma
TCGA-02-2470	IDHwt	IDH-wildtype	ATRX-wildtype	TP53-wildtype	Glioblastoma
TCGA-02-2483	IDHmut-non-codel	IDH-mutant	ATRX-mutant	TP53-mutant	Glioblastoma
TCGA-02-2485	IDHwt	IDH-wildtype	ATRX-wildtype	TP53-mutant	Glioblastoma
TCGA-02-2486	IDHwt	IDH-wildtype	ATRX-wildtype	TP53-wildtype	Glioblastoma
TCGA-06-0119	IDHwt	IDH-wildtype	ATRX-wildtype	TP53-wildtype	Glioblastoma
TCGA-06-0122	IDHwt	IDH-wildtype	ATRX-wildtype	TP53-wildtype	Glioblastoma
TCGA-06-0124	IDHwt	IDH-wildtype	ATRX-wildtype	TP53-wildtype	Glioblastoma
TCGA-06-0125	IDHwt	IDH-wildtype	ATRX-wildtype	TP53-wildtype	Glioblastoma
TCGA-06-0126	IDHwt	IDH-wildtype	ATRX-wildtype	TP53-wildtype	Glioblastoma
TCGA-06-0128	IDHmut-non-codel	IDH-mutant	ATRX-wildtype	TP53-mutant	Glioblastoma
TCGA-06-0129	IDHmut-non-codel	IDH-mutant	ATRX-mutant	TP53-mutant	Glioblastoma
TCGA-06-0130	IDHwt	IDH-wildtype	ATRX-wildtype	TP53-mutant	Glioblastoma
TCGA-06-0132	IDHwt	IDH-wildtype	ATRX-wildtype	TP53-wildtype	Glioblastoma
TCGA-06-0137	IDHwt	IDH-wildtype	ATRX-wildtype	TP53-wildtype	Glioblastoma
TCGA-06-0139	IDHwt	IDH-wildtype	ATRX-wildtype	TP53-wildtype	Glioblastoma
TCGA-06-0140	IDHwt	IDH-wildtype	ATRX-wildtype	TP53-wildtype	Glioblastoma
TCGA-06-0141	IDHwt	IDH-wildtype	ATRX-wildtype	TP53-wildtype	Glioblastoma
TCGA-06-0142	IDHwt	IDH-wildtype	ATRX-wildtype	TP53-wildtype	Glioblastoma
TCGA-06-0145	IDHwt	IDH-wildtype	ATRX-wildtype	TP53-wildtype	Glioblastoma
TCGA-06-0151	IDHmut-non-codel	IDH-wildtype	ATRX-wildtype	TP53-wildtype	Glioblastoma
TCGA-06-0152	IDHwt	IDH-wildtype	ATRX-wildtype	TP53-wildtype	Glioblastoma
TCGA-06-0154	IDHwt	IDH-wildtype	ATRX-wildtype	TP53-wildtype	Glioblastoma
TCGA-06-0155	IDHwt	IDH-wildtype	ATRX-wildtype	TP53-wildtype	Glioblastoma
TCGA-06-0157	IDHwt	IDH-wildtype	ATRX-wildtype	TP53-wildtype	Glioblastoma
TCGA-06-0158	IDHwt	IDH-wildtype	ATRX-wildtype	TP53-wildtype	Glioblastoma
TCGA-06-0165	IDHwt	IDH-wildtype	ATRX-wildtype	TP53-wildtype	Glioblastoma
TCGA-06-0166	IDHwt	IDH-wildtype	ATRX-wildtype	TP53-wildtype	Glioblastoma
TCGA-06-0168	IDHwt	IDH-wildtype	ATRX-wildtype	TP53-wildtype	Glioblastoma
TCGA-06-0169	IDHwt	IDH-wildtype	ATRX-wildtype	TP53-wildtype	Glioblastoma
TCGA-06-0171	IDHwt	IDH-wildtype	ATRX-wildtype	TP53-wildtype	Glioblastoma
TCGA-06-0173	IDHwt	IDH-wildtype	ATRX-wildtype	TP53-wildtype	Glioblastoma
TCGA-06-0174	IDHwt	IDH-wildtype	ATRX-wildtype	TP53-wildtype	Glioblastoma
TCGA-06-0184	IDHwt	IDH-wildtype	ATRX-wildtype	TP53-mutant	Glioblastoma
TCGA-06-0185	IDHwt	IDH-wildtype	ATRX-wildtype	TP53-wildtype	Glioblastoma
TCGA-06-0187	IDHwt	IDH-wildtype	ATRX-wildtype	TP53-wildtype	Glioblastoma
TCGA-06-0188	IDHwt	IDH-wildtype	ATRX-wildtype	TP53-mutant	Glioblastoma
TCGA-06-0189	IDHwt	IDH-wildtype	ATRX-wildtype	TP53-mutant	Glioblastoma
TCGA-06-0190	IDHwt	IDH-wildtype	ATRX-wildtype	TP53-mutant	Glioblastoma
TCGA-06-0192	IDHwt	IDH-wildtype	ATRX-wildtype	TP53-wildtype	Glioblastoma
TCGA-06-0195	IDHwt	IDH-wildtype	ATRX-wildtype	TP53-mutant	Glioblastoma
TCGA-06-0209	IDHwt	IDH-wildtype	ATRX-wildtype	TP53-wildtype	Glioblastoma
TCGA-06-0210	IDHwt	IDH-wildtype	ATRX-wildtype	TP53-mutant	Glioblastoma
TCGA-06-0211	IDHwt	IDH-wildtype	ATRX-wildtype	TP53-wildtype	Glioblastoma
TCGA-06-0213	IDHwt	IDH-wildtype	ATRX-mutant	TP53-wildtype	Glioblastoma
TCGA-06-0214	IDHwt	IDH-wildtype	ATRX-wildtype	TP53-wildtype	Glioblastoma
TCGA-06-0216	IDHwt	IDH-wildtype	ATRX-wildtype	TP53-wildtype	Glioblastoma
TCGA-06-0219	IDHwt	IDH-wildtype	ATRX-wildtype	TP53-wildtype	Glioblastoma
TCGA-06-0221	IDHmut-non-codel	IDH-mutant	ATRX-mutant	TP53-mutant	Glioblastoma
TCGA-06-0237	IDHwt	IDH-wildtype	ATRX-wildtype	TP53-mutant	Glioblastoma
TCGA-06-0238	IDHwt	IDH-wildtype	ATRX-wildtype	TP53-mutant	Glioblastoma
TCGA-06-0240	IDHwt	IDH-wildtype	ATRX-wildtype	TP53-wildtype	Glioblastoma
TCGA-06-0241	IDHwt	IDH-wildtype	ATRX-wildtype	TP53-mutant	Glioblastoma
TCGA-06-0644	IDHwt	IDH-wildtype	ATRX-wildtype	TP53-mutant	Glioblastoma
TCGA-06-0645	IDHwt	IDH-wildtype	ATRX-wildtype	TP53-wildtype	Glioblastoma
TCGA-06-0646	IDHwt	IDH-wildtype	ATRX-wildtype	TP53-wildtype	Glioblastoma
TCGA-06-0648	IDHwt	IDH-wildtype	ATRX-wildtype	TP53-wildtype	Glioblastoma
TCGA-06-0649	IDHwt	IDH-wildtype	ATRX-wildtype	TP53-wildtype	Glioblastoma
TCGA-06-0650	IDHwt	IDH-wildtype	ATRX-wildtype	TP53-wildtype	Glioblastoma
TCGA-06-0686	IDHwt	IDH-wildtype	ATRX-wildtype	TP53-wildtype	Glioblastoma
TCGA-06-0743	IDHwt	IDH-wildtype	ATRX-wildtype	TP53-mutant	Glioblastoma
TCGA-06-0744	IDHwt	IDH-wildtype	ATRX-wildtype	TP53-mutant	Glioblastoma
TCGA-06-0745	IDHwt	IDH-wildtype	ATRX-wildtype	TP53-wildtype	Glioblastoma
TCGA-06-0747	IDHwt	IDH-wildtype	ATRX-wildtype	TP53-wildtype	Glioblastoma
TCGA-06-0749	IDHwt	IDH-wildtype	ATRX-wildtype	TP53-wildtype	Glioblastoma
TCGA-06-0750	IDHwt	IDH-wildtype	ATRX-wildtype	TP53-wildtype	Glioblastoma
TCGA-06-0875	IDHwt	IDH-wildtype	ATRX-wildtype	TP53-mutant	Glioblastoma
TCGA-06-0876	IDHwt	IDH-wildtype	ATRX-wildtype	TP53-mutant	Glioblastoma
TCGA-06-0877	IDHwt	IDH-wildtype	ATRX-wildtype	TP53-wildtype	Glioblastoma
TCGA-06-0878	IDHwt	IDH-wildtype	ATRX-wildtype	TP53-wildtype	Glioblastoma
TCGA-06-0879	IDHwt	IDH-wildtype	ATRX-wildtype	TP53-wildtype	Glioblastoma
TCGA-06-0881	IDHwt	IDH-wildtype	ATRX-wildtype	TP53-wildtype	Glioblastoma
TCGA-06-0882	IDHwt	IDH-wildtype	ATRX-wildtype	TP53-wildtype	Glioblastoma
TCGA-06-0939	IDHwt	IDH-wildtype	ATRX-wildtype	TP53-wildtype	Glioblastoma
TCGA-06-1804	IDHwt	IDH-wildtype	ATRX-wildtype	TP53-wildtype	Glioblastoma
TCGA-06-1806	IDHwt	IDH-wildtype	ATRX-wildtype	TP53-wildtype	Glioblastoma
TCGA-06-2557	IDHwt	IDH-wildtype	ATRX-wildtype	TP53-wildtype	Glioblastoma
TCGA-06-2558	IDHwt	IDH-wildtype	ATRX-wildtype	TP53-mutant	Glioblastoma
TCGA-06-2559	IDHwt	IDH-wildtype	ATRX-wildtype	TP53-mutant	Glioblastoma
TCGA-06-2561	IDHwt	IDH-wildtype	ATRX-wildtype	TP53-wildtype	Glioblastoma
TCGA-06-2562	IDHwt	IDH-wildtype	ATRX-wildtype	TP53-wildtype	Glioblastoma
TCGA-06-2563	IDHwt	IDH-wildtype	ATRX-wildtype	TP53-mutant	Glioblastoma
TCGA-06-2564	IDHwt	IDH-wildtype	ATRX-wildtype	TP53-wildtype	Glioblastoma
TCGA-06-2565	IDHwt	IDH-wildtype	ATRX-wildtype	TP53-wildtype	Glioblastoma
TCGA-06-2567	IDHwt	IDH-wildtype	ATRX-wildtype	TP53-mutant	Glioblastoma
TCGA-06-2569	IDHwt	IDH-wildtype	ATRX-wildtype	TP53-mutant	Glioblastoma
TCGA-06-2570	IDHmut-non-codel	IDH-mutant	ATRX-mutant	TP53-mutant	Glioblastoma
TCGA-06-5408	IDHwt	IDH-wildtype	ATRX-wildtype	TP53-mutant	Glioblastoma
TCGA-06-5410	IDHwt	IDH-wildtype	ATRX-wildtype	TP53-wildtype	Glioblastoma
TCGA-06-5411	IDHwt	IDH-wildtype	ATRX-wildtype	TP53-wildtype	Glioblastoma
TCGA-06-5412	IDHwt	IDH-wildtype	ATRX-wildtype	TP53-wildtype	Glioblastoma
TCGA-06-5413	IDHwt	IDH-wildtype	ATRX-wildtype	TP53-wildtype	Glioblastoma
TCGA-06-5414	IDHwt	IDH-wildtype	ATRX-wildtype	TP53-wildtype	Glioblastoma
TCGA-06-5415	IDHwt	IDH-wildtype	ATRX-wildtype	TP53-wildtype	Glioblastoma
TCGA-06-5416		IDH-mutant	ATRX-mutant	TP53-mutant	Glioblastoma
TCGA-06-5418	IDHwt	IDH-wildtype	ATRX-wildtype	TP53-wildtype	Glioblastoma
TCGA-06-5856	IDHwt	IDH-wildtype	ATRX-wildtype	TP53-wildtype	Glioblastoma
TCGA-06-5858	IDHwt	IDH-wildtype	ATRX-mutant	TP53-mutant	Glioblastoma
TCGA-06-5859	IDHwt	IDH-wildtype	ATRX-wildtype	TP53-wildtype	Glioblastoma
TCGA-06-6388	IDHwt	IDH-wildtype	ATRX-mutant	TP53-wildtype	Glioblastoma
TCGA-06-6389	IDHmut-non-codel	IDH-mutant	ATRX-wildtype	TP53-mutant	Glioblastoma
TCGA-06-6390	IDHwt	IDH-wildtype	ATRX-wildtype	TP53-wildtype	Glioblastoma
TCGA-06-6391	IDHwt	IDH-wildtype	ATRX-mutant	TP53-wildtype	Glioblastoma
TCGA-06-6693	IDHwt	IDH-wildtype	ATRX-wildtype	TP53-wildtype	Glioblastoma
TCGA-06-6694	IDHwt	IDH-wildtype	ATRX-wildtype	TP53-mutant	Glioblastoma
TCGA-06-6695	IDHwt	IDH-wildtype	ATRX-wildtype	TP53-wildtype	Glioblastoma
TCGA-06-6697	IDHwt	IDH-wildtype	ATRX-wildtype	TP53-wildtype	Glioblastoma
TCGA-06-6698	IDHwt	IDH-wildtype	ATRX-wildtype	TP53-mutant	Glioblastoma
TCGA-06-6699	IDHwt	IDH-wildtype	ATRX-wildtype	TP53-wildtype	Glioblastoma
TCGA-06-6700	IDHwt	IDH-wildtype	ATRX-wildtype	TP53-wildtype	Glioblastoma
TCGA-06-6701	IDHmut-non-codel	IDH-mutant	ATRX-mutant	TP53-mutant	Glioblastoma
TCGA-06-A5U0	IDHwt	IDH-wildtype	ATRX-mutant	TP53-mutant	Glioblastoma
TCGA-06-A5U1	IDHwt	IDH-wildtype	ATRX-wildtype	TP53-wildtype	Glioblastoma
TCGA-06-A6S0	IDHwt	IDH-wildtype	ATRX-wildtype	TP53-wildtype	Glioblastoma
TCGA-06-A6S1	IDHwt	IDH-wildtype	ATRX-wildtype	TP53-wildtype	Glioblastoma
TCGA-06-A7TK	IDHwt	IDH-wildtype	ATRX-wildtype	TP53-wildtype	Glioblastoma
TCGA-06-A7TL	IDHmut-non-codel	IDH-mutant	ATRX-mutant	TP53-mutant	Glioblastoma
TCGA-08-0386	IDHwt	IDH-wildtype	ATRX-wildtype	TP53-wildtype	Glioblastoma
TCGA-12-0615	IDHwt	IDH-wildtype	ATRX-wildtype	TP53-wildtype	Glioblastoma
TCGA-12-0616	IDHwt	IDH-wildtype	ATRX-wildtype	TP53-wildtype	Glioblastoma
TCGA-12-0618	IDHwt	IDH-wildtype	ATRX-wildtype	TP53-mutant	Glioblastoma
TCGA-12-0619	IDHwt	IDH-wildtype	ATRX-wildtype	TP53-mutant	Glioblastoma
TCGA-12-0688	IDHwt	IDH-wildtype	ATRX-wildtype	TP53-wildtype	Glioblastoma
TCGA-12-0692	IDHwt	IDH-wildtype	ATRX-wildtype	TP53-wildtype	Glioblastoma
TCGA-12-0821	IDHwt	IDH-wildtype	ATRX-wildtype	TP53-wildtype	Glioblastoma
TCGA-12-3649	IDHwt	IDH-wildtype	ATRX-wildtype	TP53-wildtype	Glioblastoma
TCGA-12-3650	IDHwt	IDH-wildtype	ATRX-wildtype	TP53-wildtype	Glioblastoma
TCGA-12-3652	IDHwt	IDH-wildtype	ATRX-wildtype	TP53-wildtype	Glioblastoma
TCGA-12-3653	IDHwt	IDH-wildtype	ATRX-wildtype	TP53-wildtype	Glioblastoma
TCGA-12-5295	IDHwt	IDH-wildtype	ATRX-wildtype	TP53-wildtype	Glioblastoma
TCGA-12-5299	IDHwt	IDH-wildtype	ATRX-wildtype	TP53-wildtype	Glioblastoma
TCGA-12-5301	IDHwt	IDH-wildtype	ATRX-wildtype	TP53-wildtype	Glioblastoma
TCGA-14-0736		IDH-wildtype	ATRX-wildtype	TP53-wildtype	Glioblastoma
TCGA-14-0740	IDHwt	IDH-wildtype	ATRX-wildtype	TP53-mutant	Glioblastoma
TCGA-14-0781	IDHwt	IDH-wildtype	ATRX-wildtype	TP53-wildtype	Glioblastoma
TCGA-14-0786	IDHwt	IDH-wildtype	ATRX-wildtype	TP53-wildtype	Glioblastoma
TCGA-14-0787	IDHwt	IDH-wildtype	ATRX-wildtype	TP53-wildtype	Glioblastoma
TCGA-14-0789	IDHwt	IDH-wildtype	ATRX-wildtype	TP53-wildtype	Glioblastoma
TCGA-14-0790	IDHwt	IDH-wildtype	ATRX-wildtype	TP53-wildtype	Glioblastoma
TCGA-14-0813	IDHwt	IDH-wildtype	ATRX-wildtype	TP53-mutant	Glioblastoma
TCGA-14-0817	IDHwt	IDH-wildtype	ATRX-wildtype	TP53-mutant	Glioblastoma
TCGA-14-0862	IDHwt	IDH-wildtype	ATRX-wildtype	TP53-wildtype	Glioblastoma
TCGA-14-0871	IDHwt	IDH-wildtype	ATRX-wildtype	TP53-mutant	Glioblastoma
TCGA-14-1034	IDHwt	IDH-wildtype	ATRX-wildtype	TP53-mutant	Glioblastoma
TCGA-14-1043	IDHwt	IDH-wildtype	ATRX-wildtype	TP53-wildtype	Glioblastoma
TCGA-14-1395	IDHwt	IDH-wildtype	ATRX-wildtype	TP53-wildtype	Glioblastoma
TCGA-14-1450	IDHwt	IDH-wildtype	ATRX-wildtype	TP53-wildtype	Glioblastoma
TCGA-14-1456	IDHmut-non-codel	IDH-mutant	ATRX-mutant	TP53-mutant	Glioblastoma
TCGA-14-1823	IDHwt	IDH-wildtype	ATRX-wildtype	TP53-wildtype	Glioblastoma
TCGA-14-1825	IDHwt	IDH-wildtype	ATRX-wildtype	TP53-mutant	Glioblastoma
TCGA-14-1829	IDHwt	IDH-wildtype	ATRX-wildtype	TP53-wildtype	Glioblastoma
TCGA-14-2554	IDHwt	IDH-wildtype	ATRX-wildtype	TP53-wildtype	Glioblastoma
TCGA-14-4157	IDHmut-non-codel	IDH-mutant	ATRX-mutant	TP53-mutant	Glioblastoma
TCGA-15-0742	IDHwt	IDH-wildtype	ATRX-wildtype	TP53-wildtype	Glioblastoma
TCGA-16-0846	IDHwt	IDH-wildtype	ATRX-wildtype	TP53-mutant	Glioblastoma
TCGA-16-0848		IDH-wildtype	ATRX-wildtype	TP53-mutant	Glioblastoma
TCGA-16-0861	IDHwt	IDH-wildtype	ATRX-wildtype	TP53-wildtype	Glioblastoma
TCGA-16-1045	IDHwt	IDH-wildtype	ATRX-wildtype	TP53-wildtype	Glioblastoma
TCGA-16-1048	IDHwt	IDH-wildtype	ATRX-wildtype	TP53-wildtype	--
TCGA-19-1390	IDHwt	IDH-wildtype	ATRX-wildtype	TP53-mutant	Glioblastoma
TCGA-19-1787		IDH-wildtype	ATRX-mutant	TP53-mutant	Glioblastoma
TCGA-19-2619	IDHwt	IDH-wildtype	ATRX-wildtype	TP53-wildtype	Glioblastoma
TCGA-19-2620	IDHwt	IDH-wildtype	ATRX-wildtype	TP53-wildtype	Glioblastoma
TCGA-19-2623	IDHwt	IDH-wildtype	ATRX-wildtype	TP53-mutant	Glioblastoma
TCGA-19-2624	IDHwt	IDH-wildtype	ATRX-wildtype	TP53-wildtype	Glioblastoma
TCGA-19-2625	IDHwt	IDH-wildtype	ATRX-wildtype	TP53-mutant	Glioblastoma
TCGA-19-2629	IDHmut-non-codel	IDH-mutant	ATRX-mutant	TP53-mutant	Glioblastoma
TCGA-19-2631	IDHwt	IDH-wildtype	ATRX-wildtype	TP53-wildtype	Glioblastoma
TCGA-19-4065		IDH-wildtype	ATRX-wildtype	TP53-mutant	Glioblastoma
TCGA-19-5947	IDHwt	IDH-wildtype	ATRX-wildtype	TP53-wildtype	Glioblastoma
TCGA-19-5950	IDHwt	IDH-wildtype	ATRX-wildtype	TP53-wildtype	Glioblastoma
TCGA-19-5951	IDHwt	IDH-wildtype	ATRX-wildtype	TP53-wildtype	Glioblastoma
TCGA-19-5952	IDHwt	IDH-wildtype	ATRX-wildtype	TP53-wildtype	Glioblastoma
TCGA-19-5953	IDHwt	IDH-wildtype	ATRX-wildtype	TP53-wildtype	Glioblastoma
TCGA-19-5954	IDHwt	IDH-wildtype	ATRX-wildtype	TP53-wildtype	Glioblastoma
TCGA-19-5955	IDHwt	IDH-wildtype	ATRX-wildtype	TP53-wildtype	Glioblastoma
TCGA-19-5956		IDH-wildtype	ATRX-mutant	TP53-mutant	Glioblastoma
TCGA-19-5958	IDHwt	IDH-wildtype	ATRX-wildtype	TP53-wildtype	Glioblastoma
TCGA-19-5959	IDHwt	IDH-wildtype	ATRX-wildtype	TP53-wildtype	Glioblastoma
TCGA-19-5960	IDHwt	IDH-wildtype	ATRX-wildtype	TP53-wildtype	Glioblastoma
TCGA-19-A60I	IDHwt	IDH-wildtype	ATRX-wildtype	TP53-wildtype	Glioblastoma
TCGA-19-A6J4	IDHwt	IDH-wildtype	ATRX-wildtype	TP53-wildtype	Glioblastoma
TCGA-19-A6J5	IDHmut-non-codel	IDH-mutant	ATRX-mutant	TP53-mutant	Glioblastoma
TCGA-26-1439	IDHwt	IDH-wildtype	ATRX-wildtype	TP53-wildtype	Glioblastoma
TCGA-26-1442	IDHmut-non-codel	IDH-mutant	ATRX-wildtype	TP53-mutant	Glioblastoma
TCGA-26-5132	IDHwt	IDH-wildtype	ATRX-wildtype	TP53-wildtype	Glioblastoma
TCGA-26-5133	IDHwt	IDH-wildtype	ATRX-wildtype	TP53-mutant	Glioblastoma
TCGA-26-5134	IDHwt	IDH-wildtype	ATRX-wildtype	TP53-wildtype	Glioblastoma
TCGA-26-5135	IDHwt	IDH-wildtype	ATRX-wildtype	TP53-wildtype	Glioblastoma
TCGA-26-5136	IDHwt	IDH-wildtype	ATRX-wildtype	TP53-mutant	Glioblastoma
TCGA-26-5139	IDHwt	IDH-wildtype	ATRX-wildtype	TP53-wildtype	Glioblastoma
TCGA-26-6173	IDHwt	IDH-wildtype	ATRX-wildtype	TP53-wildtype	Glioblastoma
TCGA-26-6174	IDHwt	IDH-wildtype	ATRX-wildtype	TP53-wildtype	Glioblastoma
TCGA-26-A7UX	IDHwt	IDH-wildtype	ATRX-wildtype	TP53-wildtype	Glioblastoma
TCGA-27-1830	IDHwt	IDH-wildtype	ATRX-wildtype	TP53-mutant	Glioblastoma
TCGA-27-1831	IDHwt	IDH-wildtype	ATRX-wildtype	TP53-wildtype	Glioblastoma
TCGA-27-1832	IDHwt	IDH-wildtype	ATRX-wildtype	TP53-wildtype	Glioblastoma
TCGA-27-1833	IDHwt	IDH-wildtype	ATRX-wildtype	TP53-wildtype	Glioblastoma
TCGA-27-1834	IDHwt	IDH-wildtype	ATRX-wildtype	TP53-wildtype	Glioblastoma
TCGA-27-1835	IDHwt	IDH-wildtype	ATRX-wildtype	TP53-mutant	Glioblastoma
TCGA-27-1836	IDHwt	IDH-wildtype	ATRX-wildtype	TP53-mutant	Glioblastoma
TCGA-27-1837	IDHwt	IDH-wildtype	ATRX-wildtype	TP53-wildtype	Glioblastoma
TCGA-27-1838	IDHwt	IDH-wildtype	ATRX-wildtype	TP53-mutant	Glioblastoma
TCGA-27-2518	IDHwt	IDH-wildtype	ATRX-wildtype	TP53-wildtype	Glioblastoma
TCGA-27-2519	IDHwt	IDH-wildtype	ATRX-wildtype	TP53-mutant	Glioblastoma
TCGA-27-2521	IDHmut-non-codel	IDH-mutant	ATRX-mutant	TP53-mutant	Glioblastoma
TCGA-27-2523	IDHwt	IDH-wildtype	ATRX-wildtype	TP53-wildtype	Glioblastoma
TCGA-27-2524	IDHwt	IDH-wildtype	ATRX-wildtype	TP53-wildtype	Glioblastoma
TCGA-27-2526	IDHwt	IDH-wildtype	ATRX-wildtype	TP53-wildtype	Glioblastoma
TCGA-27-2527	IDHwt	IDH-wildtype	ATRX-wildtype	TP53-wildtype	Glioblastoma
TCGA-27-2528	IDHwt	IDH-wildtype	ATRX-wildtype	TP53-wildtype	Glioblastoma
TCGA-28-1747	IDHwt	IDH-wildtype	ATRX-wildtype	TP53-wildtype	Glioblastoma
TCGA-28-1753	IDHwt	IDH-wildtype	ATRX-wildtype	TP53-mutant	Glioblastoma
TCGA-28-2501	IDHwt	IDH-wildtype	ATRX-wildtype	TP53-wildtype	--
TCGA-28-2502	IDHwt	IDH-wildtype	ATRX-wildtype	TP53-wildtype	Glioblastoma
TCGA-28-2509	IDHwt	IDH-wildtype	ATRX-wildtype	TP53-mutant	Glioblastoma
TCGA-28-2510	IDHwt	IDH-wildtype	ATRX-wildtype	TP53-wildtype	--
TCGA-28-2513	IDHwt	IDH-wildtype	ATRX-wildtype	TP53-wildtype	Glioblastoma
TCGA-28-2514	IDHwt	IDH-wildtype	ATRX-wildtype	TP53-wildtype	Glioblastoma
TCGA-28-5204	IDHwt	IDH-wildtype	ATRX-wildtype	TP53-wildtype	Glioblastoma
TCGA-28-5207	IDHwt	IDH-wildtype	ATRX-wildtype	TP53-mutant	Glioblastoma
TCGA-28-5208	IDHwt	IDH-wildtype	ATRX-wildtype	TP53-wildtype	Glioblastoma
TCGA-28-5209	IDHwt	IDH-wildtype	ATRX-wildtype	TP53-wildtype	Glioblastoma
TCGA-28-5211	IDHwt	IDH-wildtype	ATRX-wildtype	TP53-wildtype	Glioblastoma
TCGA-28-5213	IDHwt	IDH-wildtype	ATRX-wildtype	TP53-wildtype	Glioblastoma
TCGA-28-5214	IDHwt	IDH-wildtype	ATRX-wildtype	TP53-wildtype	Glioblastoma
TCGA-28-5215	IDHwt	IDH-wildtype	ATRX-wildtype	TP53-wildtype	Glioblastoma
TCGA-28-5216	IDHwt	IDH-wildtype	ATRX-wildtype	TP53-mutant	Glioblastoma
TCGA-28-5218	IDHwt	IDH-wildtype	ATRX-wildtype	TP53-wildtype	Glioblastoma
TCGA-28-5219	IDHwt	IDH-wildtype	ATRX-wildtype	TP53-mutant	Glioblastoma
TCGA-28-5220	IDHwt	IDH-wildtype	ATRX-wildtype	TP53-wildtype	Glioblastoma
TCGA-28-6450	IDHwt	IDH-wildtype	ATRX-wildtype	TP53-wildtype	Glioblastoma
TCGA-32-1970	IDHwt	IDH-wildtype	ATRX-wildtype	TP53-mutant	Glioblastoma
TCGA-32-1977	IDHwt	IDH-wildtype	ATRX-wildtype	TP53-wildtype	Glioblastoma
TCGA-32-1979	IDHwt	IDH-wildtype	ATRX-wildtype	TP53-wildtype	Glioblastoma
TCGA-32-1980	IDHwt	IDH-wildtype	ATRX-wildtype	TP53-wildtype	Glioblastoma
TCGA-32-1982	IDHwt	IDH-wildtype	ATRX-wildtype	TP53-wildtype	Glioblastoma
TCGA-32-1986	IDHwt	IDH-wildtype	ATRX-wildtype	TP53-wildtype	Glioblastoma
TCGA-32-1991	IDHwt	IDH-wildtype	ATRX-wildtype	TP53-wildtype	Glioblastoma
TCGA-32-2491	IDHwt	IDH-wildtype	ATRX-wildtype	TP53-mutant	Glioblastoma
TCGA-32-2494	IDHwt	IDH-wildtype	ATRX-wildtype	TP53-wildtype	Glioblastoma
TCGA-32-2495	IDHwt	IDH-wildtype	ATRX-wildtype	TP53-wildtype	Glioblastoma
TCGA-32-2615	IDHwt	IDH-wildtype	ATRX-wildtype	TP53-wildtype	Glioblastoma
TCGA-32-2616		IDH-wildtype	ATRX-mutant	TP53-mutant	Glioblastoma
TCGA-32-2632	IDHwt	IDH-wildtype	ATRX-wildtype	TP53-wildtype	Glioblastoma
TCGA-32-2634	IDHwt	IDH-wildtype	ATRX-wildtype	TP53-mutant	Glioblastoma
TCGA-32-2638	IDHwt	IDH-wildtype	ATRX-wildtype	TP53-wildtype	Glioblastoma
TCGA-32-4208	IDHmut-non-codel	IDH-mutant	ATRX-mutant	TP53-mutant	Glioblastoma
TCGA-32-4210	IDHwt	IDH-wildtype	ATRX-wildtype	TP53-mutant	Glioblastoma
TCGA-32-4211	IDHwt	IDH-wildtype	ATRX-wildtype	TP53-wildtype	Glioblastoma
TCGA-32-4213	IDHwt	IDH-wildtype	ATRX-wildtype	TP53-wildtype	Glioblastoma
TCGA-32-4719	IDHwt	IDH-wildtype	ATRX-wildtype	TP53-wildtype	Glioblastoma
TCGA-32-5222	IDHwt	IDH-wildtype	ATRX-wildtype	TP53-wildtype	Glioblastoma
TCGA-41-2571	IDHwt	IDH-wildtype	ATRX-wildtype	TP53-wildtype	Glioblastoma
TCGA-41-2572	IDHwt	IDH-wildtype	ATRX-wildtype	TP53-wildtype	Glioblastoma
TCGA-41-2573	IDHwt	IDH-wildtype	ATRX-wildtype	TP53-wildtype	Glioblastoma
TCGA-41-2575	IDHwt	IDH-wildtype	ATRX-wildtype	TP53-mutant	Glioblastoma
TCGA-41-3392	IDHwt	IDH-wildtype	ATRX-wildtype	TP53-wildtype	Glioblastoma
TCGA-41-3393	IDHwt	IDH-wildtype	ATRX-wildtype	TP53-wildtype	Glioblastoma
TCGA-41-3915	IDHwt	IDH-wildtype	ATRX-wildtype	TP53-wildtype	Glioblastoma
TCGA-41-4097	IDHwt	IDH-wildtype	ATRX-wildtype	TP53-wildtype	Glioblastoma
TCGA-41-5651	IDHwt	IDH-wildtype	ATRX-wildtype	TP53-mutant	Glioblastoma
TCGA-41-6646	IDHwt	IDH-wildtype	ATRX-wildtype	TP53-wildtype	Glioblastoma
TCGA-4W-AA9R	IDHwt	IDH-wildtype	ATRX-wildtype	TP53-mutant	Glioblastoma
TCGA-4W-AA9S	IDHwt	IDH-wildtype	ATRX-wildtype	TP53-wildtype	Glioblastoma
TCGA-4W-AA9T	IDHwt	IDH-wildtype	ATRX-mutant	TP53-wildtype	Glioblastoma
TCGA-74-6573	IDHwt	IDH-wildtype	ATRX-wildtype	TP53-mutant	Glioblastoma
TCGA-74-6575	IDHwt	IDH-wildtype	ATRX-mutant	TP53-wildtype	Glioblastoma
TCGA-74-6577	IDHwt	IDH-wildtype	ATRX-wildtype	TP53-wildtype	Glioblastoma
TCGA-74-6578	IDHwt	IDH-wildtype	ATRX-wildtype	TP53-wildtype	Glioblastoma
TCGA-74-6581		IDH-wildtype	ATRX-wildtype	TP53-wildtype	Glioblastoma
TCGA-74-6584	IDHwt	IDH-wildtype	ATRX-wildtype	TP53-wildtype	Glioblastoma
TCGA-76-4925	IDHwt	IDH-wildtype	ATRX-wildtype	TP53-mutant	Glioblastoma
TCGA-76-4926	IDHwt	IDH-wildtype	ATRX-wildtype	TP53-wildtype	Glioblastoma
TCGA-76-4928	IDHwt	IDH-wildtype	ATRX-wildtype	TP53-wildtype	Glioblastoma
TCGA-76-4929	IDHwt	IDH-wildtype	ATRX-wildtype	TP53-mutant	Glioblastoma
TCGA-76-4931	IDHwt	IDH-wildtype	ATRX-wildtype	TP53-wildtype	Glioblastoma
TCGA-76-4934	IDHwt	IDH-wildtype	ATRX-wildtype	TP53-mutant	Glioblastoma
TCGA-76-4935	IDHwt	IDH-wildtype	ATRX-wildtype	TP53-wildtype	Glioblastoma
TCGA-76-6191	IDHwt	IDH-wildtype	ATRX-wildtype	TP53-wildtype	Glioblastoma
TCGA-76-6192	IDHwt	IDH-wildtype	ATRX-wildtype	TP53-wildtype	Glioblastoma
TCGA-76-6193	IDHwt	IDH-wildtype	ATRX-wildtype	TP53-mutant	Glioblastoma
TCGA-76-6280	IDHwt	IDH-wildtype	ATRX-wildtype	TP53-wildtype	Glioblastoma
TCGA-76-6282	IDHwt	IDH-wildtype	ATRX-wildtype	TP53-wildtype	Glioblastoma
TCGA-76-6283	IDHwt	IDH-wildtype	ATRX-wildtype	TP53-mutant	Glioblastoma
TCGA-76-6285	IDHwt	IDH-wildtype	ATRX-wildtype	TP53-wildtype	Glioblastoma
TCGA-76-6286	IDHwt	IDH-wildtype	ATRX-wildtype	TP53-mutant	Glioblastoma
TCGA-76-6656	IDHwt	IDH-wildtype	ATRX-wildtype	TP53-wildtype	Glioblastoma
TCGA-76-6657	IDHwt	IDH-wildtype	ATRX-wildtype	TP53-wildtype	Glioblastoma
TCGA-76-6660	IDHwt	IDH-wildtype	ATRX-wildtype	TP53-mutant	Glioblastoma
TCGA-76-6661	IDHwt	IDH-wildtype	ATRX-wildtype	TP53-wildtype	Glioblastoma
TCGA-76-6662	IDHwt	IDH-wildtype	ATRX-wildtype	TP53-mutant	Glioblastoma
TCGA-76-6663	IDHwt	IDH-wildtype	ATRX-wildtype	TP53-mutant	Glioblastoma
TCGA-76-6664	IDHwt	IDH-wildtype	ATRX-wildtype	TP53-mutant	Glioblastoma
TCGA-81-5910	IDHwt	IDH-wildtype	ATRX-wildtype	TP53-wildtype	Glioblastoma
TCGA-81-5911	IDHwt	IDH-wildtype	ATRX-wildtype	TP53-wildtype	Glioblastoma
TCGA-87-5896	IDHwt	IDH-wildtype	ATRX-wildtype	TP53-wildtype	Glioblastoma
TCGA-CS-4938	IDHmut-non-codel	IDH-mutant	ATRX-mutant	TP53-mutant	Astrocytoma
TCGA-CS-4941	IDHwt	IDH-wildtype	ATRX-wildtype	TP53-wildtype	Astrocytoma
TCGA-CS-4942	IDHmut-non-codel	IDH-mutant	ATRX-mutant	TP53-mutant	Astrocytoma
TCGA-CS-4943	IDHmut-non-codel	IDH-mutant	ATRX-mutant	TP53-mutant	Astrocytoma
TCGA-CS-4944	IDHmut-non-codel	IDH-mutant	ATRX-wildtype	TP53-wildtype	Astrocytoma
TCGA-CS-5390	IDHmut-codel	IDH-mutant	ATRX-wildtype	TP53-wildtype	Oligodendroglioma
TCGA-CS-5393	IDHmut-non-codel	IDH-mutant	ATRX-wildtype	TP53-mutant	Astrocytoma
TCGA-CS-5394	IDHmut-non-codel	IDH-mutant	ATRX-wildtype	TP53-wildtype	Astrocytoma
TCGA-CS-5395	IDHwt	IDH-wildtype	ATRX-wildtype	TP53-wildtype	Mixed glioma
TCGA-CS-5396	IDHmut-codel	IDH-mutant	ATRX-wildtype	TP53-mutant	Oligodendroglioma
TCGA-CS-5397	IDHwt	IDH-wildtype	ATRX-wildtype	TP53-wildtype	Astrocytoma
TCGA-CS-6186	IDHwt	IDH-wildtype	ATRX-wildtype	TP53-wildtype	Mixed glioma
TCGA-CS-6188	IDHwt	IDH-wildtype	ATRX-wildtype	TP53-wildtype	Astrocytoma
TCGA-CS-6290	IDHmut-non-codel	IDH-mutant	ATRX-wildtype	TP53-mutant	Astrocytoma
TCGA-CS-6665	IDHmut-non-codel	IDH-mutant	ATRX-wildtype	TP53-mutant	Astrocytoma
TCGA-CS-6666	IDHmut-non-codel	IDH-mutant	ATRX-mutant	TP53-mutant	Astrocytoma
TCGA-CS-6667	IDHmut-non-codel	IDH-mutant	ATRX-wildtype	TP53-mutant	Astrocytoma
TCGA-CS-6668	IDHmut-codel	IDH-mutant	ATRX-wildtype	TP53-wildtype	Oligodendroglioma
TCGA-CS-6670	IDHmut-codel	IDH-mutant	ATRX-wildtype	TP53-wildtype	Oligodendroglioma
TCGA-DB-5270	IDHmut-non-codel	IDH-mutant	ATRX-mutant	TP53-mutant	Mixed glioma
TCGA-DB-5273	IDHmut-non-codel	IDH-mutant	ATRX-mutant	TP53-mutant	Astrocytoma
TCGA-DB-5274	IDHmut-codel	IDH-mutant	ATRX-wildtype	TP53-wildtype	Mixed glioma
TCGA-DB-5275	IDHmut-non-codel	IDH-mutant	ATRX-mutant	TP53-mutant	Mixed glioma
TCGA-DB-5276	IDHmut-non-codel	IDH-mutant	ATRX-mutant	TP53-mutant	Mixed glioma
TCGA-DB-5277	IDHmut-non-codel	IDH-mutant	ATRX-wildtype	TP53-mutant	Astrocytoma
TCGA-DB-5278	IDHmut-codel	IDH-mutant	ATRX-wildtype	TP53-wildtype	Oligodendroglioma
TCGA-DB-5279	IDHmut-codel	IDH-mutant	ATRX-wildtype	TP53-wildtype	Oligodendroglioma
TCGA-DB-5280	IDHmut-non-codel	IDH-mutant	ATRX-mutant	TP53-mutant	Mixed glioma
TCGA-DB-5281	IDHmut-non-codel	IDH-mutant	ATRX-mutant	TP53-mutant	Mixed glioma
TCGA-DB-A4X9	IDHmut-non-codel	IDH-mutant	ATRX-mutant	TP53-wildtype	Mixed glioma
TCGA-DB-A4XA	IDHmut-codel	IDH-mutant	ATRX-wildtype	TP53-wildtype	Mixed glioma
TCGA-DB-A4XB	IDHmut-non-codel	IDH-mutant	ATRX-wildtype	TP53-mutant	Astrocytoma
TCGA-DB-A4XC	IDHmut-non-codel	IDH-mutant	ATRX-mutant	TP53-mutant	Mixed glioma
TCGA-DB-A4XD	IDHmut-non-codel	IDH-mutant	ATRX-mutant	TP53-mutant	Astrocytoma
TCGA-DB-A4XE	IDHmut-non-codel	IDH-mutant	ATRX-mutant	TP53-mutant	Mixed glioma
TCGA-DB-A4XF	IDHmut-non-codel	IDH-mutant	ATRX-wildtype	TP53-mutant	Astrocytoma
TCGA-DB-A4XG	IDHmut-codel	IDH-mutant	ATRX-wildtype	TP53-wildtype	Oligodendroglioma
TCGA-DB-A4XH	IDHmut-codel	IDH-mutant	ATRX-wildtype	TP53-wildtype	Mixed glioma
TCGA-DB-A64L	IDHmut-codel	IDH-mutant	ATRX-wildtype	TP53-wildtype	Oligodendroglioma
TCGA-DB-A64O	IDHwt	IDH-wildtype	ATRX-wildtype	TP53-wildtype	Mixed glioma
TCGA-DB-A64P	IDHmut-codel	IDH-mutant	ATRX-wildtype	TP53-wildtype	Oligodendroglioma
TCGA-DB-A64Q	IDHmut-codel	IDH-mutant	ATRX-wildtype	TP53-wildtype	Mixed glioma
TCGA-DB-A64R	IDHmut-codel	IDH-mutant	ATRX-wildtype	TP53-wildtype	Oligodendroglioma
TCGA-DB-A64S	IDHmut-non-codel	IDH-mutant	ATRX-mutant	TP53-mutant	Mixed glioma
TCGA-DB-A64U	IDHmut-codel	IDH-mutant	ATRX-wildtype	TP53-wildtype	Mixed glioma
TCGA-DB-A64V	IDHmut-codel	IDH-mutant	ATRX-wildtype	TP53-wildtype	Oligodendroglioma
TCGA-DB-A64W	IDHmut-codel	IDH-mutant	ATRX-wildtype	TP53-wildtype	Mixed glioma
TCGA-DB-A64X	IDHmut-non-codel	IDH-mutant	ATRX-wildtype	TP53-mutant	Astrocytoma
TCGA-DB-A75K	IDHmut-codel	IDH-mutant	ATRX-wildtype	TP53-wildtype	Mixed glioma
TCGA-DB-A75L	IDHmut-non-codel	IDH-mutant	ATRX-wildtype	TP53-mutant	Astrocytoma
TCGA-DB-A75M	IDHmut-non-codel	IDH-mutant	ATRX-mutant	TP53-mutant	Astrocytoma
TCGA-DB-A75O	IDHmut-non-codel	IDH-mutant	ATRX-mutant	TP53-mutant	Astrocytoma
TCGA-DB-A75P	IDHwt	IDH-wildtype	ATRX-wildtype	TP53-wildtype	Astrocytoma
TCGA-DH-5140	IDHwt	IDH-wildtype	ATRX-wildtype	TP53-mutant	Mixed glioma
TCGA-DH-5141	IDHmut-codel	IDH-mutant	ATRX-wildtype	TP53-wildtype	Oligodendroglioma
TCGA-DH-5142	IDHmut-non-codel	IDH-mutant	ATRX-mutant	TP53-mutant	Astrocytoma
TCGA-DH-5143	IDHmut-non-codel	IDH-mutant	ATRX-wildtype	TP53-mutant	Mixed glioma
TCGA-DH-5144	IDHmut-codel	IDH-mutant	ATRX-mutant	TP53-wildtype	Oligodendroglioma
TCGA-DH-A669	IDHmut-codel	IDH-mutant	ATRX-wildtype	TP53-wildtype	Oligodendroglioma
TCGA-DH-A66B	IDHmut-non-codel	IDH-mutant	ATRX-mutant	TP53-mutant	Astrocytoma
TCGA-DH-A66D	IDHmut-non-codel	IDH-mutant	ATRX-mutant	TP53-mutant	Astrocytoma
TCGA-DH-A66F	IDHmut-codel	IDH-mutant	ATRX-wildtype	TP53-wildtype	Oligodendroglioma
TCGA-DH-A66G	IDHmut-non-codel	IDH-mutant	ATRX-mutant	TP53-mutant	Oligodendroglioma
TCGA-DH-A7UR	IDHmut-codel	IDH-mutant	ATRX-wildtype	TP53-wildtype	Oligodendroglioma
TCGA-DH-A7US	IDHmut-codel	IDH-mutant	ATRX-wildtype	TP53-wildtype	Oligodendroglioma
TCGA-DH-A7UT	IDHmut-non-codel	IDH-mutant	ATRX-wildtype	TP53-mutant	Astrocytoma
TCGA-DH-A7UU	IDHmut-non-codel	IDH-mutant	ATRX-wildtype	TP53-mutant	Astrocytoma
TCGA-DH-A7UV	IDHmut-non-codel	IDH-mutant	ATRX-mutant	TP53-mutant	Astrocytoma
TCGA-DU-5847	IDHwt	IDH-wildtype	ATRX-wildtype	TP53-wildtype	Astrocytoma
TCGA-DU-5849	IDHmut-codel	IDH-mutant	ATRX-wildtype	TP53-wildtype	Oligodendroglioma
TCGA-DU-5851	IDHmut-non-codel	IDH-mutant	ATRX-mutant	TP53-mutant	Mixed glioma
TCGA-DU-5852	IDHwt	IDH-wildtype	ATRX-mutant	TP53-wildtype	Mixed glioma
TCGA-DU-5853	IDHmut-non-codel	IDH-mutant	ATRX-mutant	TP53-mutant	Mixed glioma
TCGA-DU-5854	IDHwt	IDH-wildtype	ATRX-wildtype	TP53-wildtype	Astrocytoma
TCGA-DU-5855	IDHmut-non-codel	IDH-mutant	ATRX-mutant	TP53-mutant	Mixed glioma
TCGA-DU-5870	IDHmut-codel	IDH-mutant	ATRX-wildtype	TP53-wildtype	Oligodendroglioma
TCGA-DU-5871	IDHmut-non-codel	IDH-mutant	ATRX-mutant	TP53-mutant	Mixed glioma
TCGA-DU-5872	IDHmut-non-codel	IDH-mutant	ATRX-mutant	TP53-mutant	Mixed glioma
TCGA-DU-5874	IDHmut-codel	IDH-mutant	ATRX-wildtype	TP53-wildtype	Oligodendroglioma
TCGA-DU-6392	IDHwt	IDH-wildtype	ATRX-mutant	TP53-mutant	Astrocytoma
TCGA-DU-6393	IDHmut-codel	IDH-mutant	ATRX-wildtype	TP53-wildtype	Oligodendroglioma
TCGA-DU-6394	IDHmut-codel	IDH-mutant	ATRX-wildtype	TP53-wildtype	Oligodendroglioma
TCGA-DU-6395	IDHmut-non-codel	IDH-mutant	ATRX-mutant	TP53-mutant	Mixed glioma
TCGA-DU-6396	IDHmut-non-codel	IDH-mutant	ATRX-mutant	TP53-mutant	Mixed glioma
TCGA-DU-6397	IDHmut-codel	IDH-mutant	ATRX-wildtype	TP53-wildtype	Oligodendroglioma
TCGA-DU-6399	IDHmut-non-codel	IDH-mutant	ATRX-mutant	TP53-mutant	Oligodendroglioma
TCGA-DU-6400	IDHmut-codel	IDH-mutant	ATRX-wildtype	TP53-wildtype	Oligodendroglioma
TCGA-DU-6401	IDHmut-non-codel	IDH-mutant	ATRX-mutant	TP53-mutant	Oligodendroglioma
TCGA-DU-6402	IDHwt	IDH-wildtype	ATRX-wildtype	TP53-wildtype	Astrocytoma
TCGA-DU-6403	IDHwt	IDH-wildtype	ATRX-wildtype	TP53-wildtype	Mixed glioma
TCGA-DU-6404	IDHwt	IDH-wildtype	ATRX-wildtype	TP53-wildtype	Oligodendroglioma
TCGA-DU-6405	IDHwt	IDH-wildtype	ATRX-wildtype	TP53-wildtype	Astrocytoma
TCGA-DU-6406	IDHwt	IDH-wildtype	ATRX-wildtype	TP53-wildtype	Mixed glioma
TCGA-DU-6407	IDHmut-non-codel	IDH-mutant	ATRX-mutant	TP53-mutant	Oligodendroglioma
TCGA-DU-6408	IDHmut-non-codel	IDH-mutant	ATRX-mutant	TP53-mutant	Oligodendroglioma
TCGA-DU-6410	IDHmut-codel	IDH-mutant	ATRX-wildtype	TP53-wildtype	Oligodendroglioma
TCGA-DU-6542	IDHmut-non-codel	IDH-mutant	ATRX-wildtype	TP53-mutant	Mixed glioma
TCGA-DU-7006	IDHwt	IDH-wildtype	ATRX-wildtype	TP53-wildtype	Astrocytoma
TCGA-DU-7007	IDHmut-non-codel	IDH-mutant	ATRX-mutant	TP53-mutant	Astrocytoma
TCGA-DU-7008	IDHmut-non-codel	IDH-mutant	ATRX-mutant	TP53-mutant	Oligodendroglioma
TCGA-DU-7009	IDHmut-codel	IDH-mutant	ATRX-wildtype	TP53-wildtype	Oligodendroglioma
TCGA-DU-7010	IDHmut-non-codel	IDH-mutant	ATRX-wildtype	TP53-mutant	Astrocytoma
TCGA-DU-7011	IDHmut-non-codel	IDH-mutant	ATRX-mutant	TP53-mutant	Mixed glioma
TCGA-DU-7012	IDHwt	IDH-wildtype	ATRX-wildtype	TP53-wildtype	Astrocytoma
TCGA-DU-7013	IDHwt	IDH-wildtype	ATRX-wildtype	TP53-mutant	Astrocytoma
TCGA-DU-7015	IDHmut-non-codel	IDH-mutant	ATRX-mutant	TP53-mutant	Oligodendroglioma
TCGA-DU-7018	IDHmut-codel	IDH-mutant	ATRX-wildtype	TP53-wildtype	Oligodendroglioma
TCGA-DU-7019	IDHmut-non-codel	IDH-mutant	ATRX-wildtype	TP53-mutant	Mixed glioma
TCGA-DU-7290	IDHwt	IDH-wildtype	ATRX-wildtype	TP53-wildtype	Astrocytoma
TCGA-DU-7292	IDHwt	IDH-wildtype	ATRX-wildtype	TP53-wildtype	Astrocytoma
TCGA-DU-7294	IDHmut-codel	IDH-mutant	ATRX-wildtype	TP53-wildtype	Oligodendroglioma
TCGA-DU-7298	IDHmut-non-codel	IDH-mutant	ATRX-mutant	TP53-mutant	Astrocytoma
TCGA-DU-7299	IDHmut-non-codel	IDH-mutant	ATRX-wildtype	TP53-mutant	Astrocytoma
TCGA-DU-7300	IDHmut-codel	IDH-mutant	ATRX-wildtype	TP53-mutant	Oligodendroglioma
TCGA-DU-7301	IDHmut-non-codel	IDH-mutant	ATRX-mutant	TP53-mutant	Oligodendroglioma
TCGA-DU-7302	IDHmut-codel	IDH-mutant	ATRX-wildtype	TP53-wildtype	Oligodendroglioma
TCGA-DU-7304	IDHmut-non-codel	IDH-mutant	ATRX-mutant	TP53-mutant	Mixed glioma
TCGA-DU-7306	IDHmut-non-codel	IDH-mutant	ATRX-mutant	TP53-mutant	Mixed glioma
TCGA-DU-7309	IDHmut-non-codel	IDH-mutant	ATRX-mutant	TP53-mutant	Oligodendroglioma
TCGA-DU-8158	IDHwt	IDH-wildtype	ATRX-wildtype	TP53-wildtype	Astrocytoma
TCGA-DU-8161	IDHwt	IDH-wildtype	ATRX-wildtype	TP53-wildtype	Mixed glioma
TCGA-DU-8162	IDHwt	IDH-wildtype	ATRX-wildtype	TP53-wildtype	Mixed glioma
TCGA-DU-8163	IDHmut-non-codel	IDH-mutant	ATRX-mutant	TP53-mutant	Mixed glioma
TCGA-DU-8164	IDHmut-codel	IDH-mutant	ATRX-wildtype	TP53-wildtype	Oligodendroglioma
TCGA-DU-8165	IDHwt	IDH-wildtype	ATRX-wildtype	TP53-mutant	Oligodendroglioma
TCGA-DU-8166	IDHmut-non-codel	IDH-mutant	ATRX-mutant	TP53-mutant	Mixed glioma
TCGA-DU-8167	IDHmut-non-codel	IDH-mutant	ATRX-mutant	TP53-mutant	Mixed glioma
TCGA-DU-8168	IDHmut-codel	IDH-mutant	ATRX-wildtype	TP53-wildtype	Oligodendroglioma
TCGA-DU-A5TP	IDHmut-non-codel	IDH-mutant	ATRX-mutant	TP53-mutant	Astrocytoma
TCGA-DU-A5TR	IDHmut-non-codel	IDH-mutant	ATRX-mutant	TP53-mutant	Mixed glioma
TCGA-DU-A5TS	IDHmut-non-codel	IDH-mutant	ATRX-mutant	TP53-wildtype	Oligodendroglioma
TCGA-DU-A5TT	IDHwt	IDH-wildtype	ATRX-wildtype	TP53-mutant	Oligodendroglioma
TCGA-DU-A5TU	IDHmut-non-codel	IDH-mutant	ATRX-mutant	TP53-mutant	Astrocytoma
TCGA-DU-A5TW	IDHmut-non-codel	IDH-mutant	ATRX-mutant	TP53-mutant	Astrocytoma
TCGA-DU-A5TY	IDHwt	IDH-wildtype	ATRX-wildtype	TP53-wildtype	Astrocytoma
TCGA-DU-A6S2	IDHmut-codel	IDH-mutant	ATRX-wildtype	TP53-wildtype	Oligodendroglioma
TCGA-DU-A6S3	IDHmut-codel	IDH-mutant	ATRX-wildtype	TP53-wildtype	Oligodendroglioma
TCGA-DU-A6S6	IDHmut-codel	IDH-mutant	ATRX-wildtype	TP53-wildtype	Mixed glioma
TCGA-DU-A6S7	IDHmut-non-codel	IDH-mutant	ATRX-mutant	TP53-mutant	Astrocytoma
TCGA-DU-A6S8	IDHmut-codel	IDH-mutant	ATRX-wildtype	TP53-wildtype	Oligodendroglioma
TCGA-DU-A76K	IDHwt	IDH-wildtype	ATRX-wildtype	TP53-wildtype	Oligodendroglioma
TCGA-DU-A76L	IDHwt	IDH-wildtype	ATRX-wildtype	TP53-wildtype	Oligodendroglioma
TCGA-DU-A76O	IDHmut-non-codel	IDH-mutant	ATRX-mutant	TP53-mutant	Astrocytoma
TCGA-DU-A76R	IDHmut-codel	IDH-mutant	ATRX-wildtype	TP53-wildtype	Oligodendroglioma
TCGA-DU-A7T6	IDHmut-codel	IDH-mutant	ATRX-wildtype	TP53-wildtype	Oligodendroglioma
TCGA-DU-A7T8	IDHmut-non-codel	IDH-mutant	ATRX-mutant	TP53-mutant	Mixed glioma
TCGA-DU-A7TA	IDHmut-non-codel	IDH-mutant	ATRX-mutant	TP53-mutant	Oligodendroglioma
TCGA-DU-A7TB	IDHwt	IDH-wildtype	ATRX-wildtype	TP53-wildtype	Oligodendroglioma
TCGA-DU-A7TC	IDHmut-non-codel	IDH-mutant	ATRX-wildtype	TP53-mutant	Astrocytoma
TCGA-DU-A7TD	IDHwt	IDH-wildtype	ATRX-wildtype	TP53-wildtype	Mixed glioma
TCGA-DU-A7TG	IDHmut-non-codel	IDH-mutant	ATRX-wildtype	TP53-wildtype	Oligodendroglioma
TCGA-DU-A7TJ	IDHwt	IDH-wildtype	ATRX-wildtype	TP53-wildtype	Astrocytoma
TCGA-E1-5302	IDHmut-non-codel	IDH-mutant	ATRX-mutant	TP53-mutant	Astrocytoma
TCGA-E1-5303	IDHmut-non-codel	IDH-mutant	ATRX-mutant	TP53-mutant	Astrocytoma
TCGA-E1-5304	IDHmut-non-codel	IDH-mutant	ATRX-mutant	TP53-mutant	Astrocytoma
TCGA-E1-5305	IDHmut-non-codel	IDH-mutant	ATRX-mutant	TP53-mutant	Astrocytoma
TCGA-E1-5307	IDHmut-non-codel	IDH-mutant	ATRX-mutant	TP53-mutant	Astrocytoma
TCGA-E1-5311	IDHmut-codel	IDH-mutant	ATRX-wildtype	TP53-wildtype	Oligodendroglioma
TCGA-E1-5318	IDHmut-codel	IDH-mutant	ATRX-wildtype	TP53-wildtype	Oligodendroglioma
TCGA-E1-5319	IDHmut-codel	IDH-mutant	ATRX-wildtype	TP53-wildtype	Oligodendroglioma
TCGA-E1-5322	IDHmut-non-codel	IDH-mutant	ATRX-mutant	TP53-mutant	Mixed glioma
TCGA-E1-A7YD	IDHwt	IDH-wildtype	ATRX-wildtype	TP53-mutant	Astrocytoma
TCGA-E1-A7YE	IDHmut-non-codel	IDH-mutant	ATRX-mutant	TP53-mutant	Astrocytoma
TCGA-E1-A7YH	IDHmut-non-codel	IDH-mutant	ATRX-mutant	TP53-mutant	Astrocytoma
TCGA-E1-A7YI	IDHmut-non-codel	IDH-mutant	ATRX-mutant	TP53-mutant	Astrocytoma
TCGA-E1-A7YJ	IDHwt	IDH-wildtype	ATRX-wildtype	TP53-wildtype	Astrocytoma
TCGA-E1-A7YK	IDHmut-non-codel	IDH-mutant	ATRX-mutant	TP53-mutant	Astrocytoma
TCGA-E1-A7YL	IDHwt	IDH-wildtype	ATRX-wildtype	TP53-mutant	Astrocytoma
TCGA-E1-A7YM	IDHwt	IDH-wildtype	ATRX-wildtype	TP53-wildtype	Astrocytoma
TCGA-E1-A7YN	IDHwt	IDH-wildtype	ATRX-wildtype	TP53-wildtype	Astrocytoma
TCGA-E1-A7YO	IDHmut-codel	IDH-mutant	ATRX-wildtype	TP53-wildtype	Oligodendroglioma
TCGA-E1-A7YQ	IDHwt	IDH-wildtype	ATRX-wildtype	TP53-wildtype	Oligodendroglioma
TCGA-E1-A7YS	IDHmut-codel	IDH-mutant	ATRX-wildtype	TP53-wildtype	Oligodendroglioma
TCGA-E1-A7YU	IDHmut-non-codel	IDH-mutant	ATRX-wildtype	TP53-mutant	Mixed glioma
TCGA-E1-A7YV	IDHmut-non-codel	IDH-mutant	ATRX-mutant	TP53-mutant	Mixed glioma
TCGA-E1-A7YW	IDHmut-non-codel	IDH-mutant	ATRX-mutant	TP53-mutant	Mixed glioma
TCGA-E1-A7YY	IDHmut-non-codel	IDH-mutant	ATRX-wildtype	TP53-wildtype	Oligodendroglioma
TCGA-E1-A7Z2	IDHwt	IDH-wildtype	ATRX-wildtype	TP53-wildtype	Oligodendroglioma
TCGA-E1-A7Z3	IDHmut-non-codel	IDH-mutant	ATRX-mutant	TP53-mutant	Astrocytoma
TCGA-E1-A7Z4	IDHmut-non-codel	IDH-mutant	ATRX-mutant	TP53-mutant	Astrocytoma
TCGA-E1-A7Z6	IDHmut-non-codel	IDH-mutant	ATRX-mutant	TP53-mutant	Astrocytoma
TCGA-EZ-7264	IDHmut-codel	IDH-mutant	ATRX-wildtype	TP53-wildtype	Oligodendroglioma
TCGA-F6-A8O3	IDHmut-codel	IDH-mutant	ATRX-wildtype	TP53-wildtype	Oligodendroglioma
TCGA-F6-A8O4	IDHmut-non-codel	IDH-mutant	ATRX-mutant	TP53-mutant	Astrocytoma
TCGA-FG-5962	IDHmut-codel	IDH-mutant	ATRX-wildtype	TP53-wildtype	Oligodendroglioma
TCGA-FG-5963	IDHwt	IDH-wildtype	ATRX-mutant	TP53-mutant	Astrocytoma
TCGA-FG-5964	IDHmut-codel	IDH-mutant	ATRX-wildtype	TP53-wildtype	Oligodendroglioma
TCGA-FG-5965	IDHmut-non-codel	IDH-mutant	ATRX-mutant	TP53-mutant	Mixed glioma
TCGA-FG-6688	IDHwt	IDH-wildtype	ATRX-wildtype	TP53-wildtype	Astrocytoma
TCGA-FG-6689	IDHmut-non-codel	IDH-mutant	ATRX-mutant	TP53-mutant	Astrocytoma
TCGA-FG-6690	IDHmut-non-codel	IDH-mutant	ATRX-mutant	TP53-mutant	Oligodendroglioma
TCGA-FG-6691	IDHmut-non-codel	IDH-mutant	ATRX-mutant	TP53-mutant	Astrocytoma
TCGA-FG-6692	IDHwt	IDH-wildtype	ATRX-wildtype	TP53-wildtype	Oligodendroglioma
TCGA-FG-7634	IDHmut-codel	IDH-mutant	ATRX-wildtype	TP53-wildtype	Oligodendroglioma
TCGA-FG-7636	IDHmut-non-codel	IDH-mutant	ATRX-mutant	TP53-mutant	Astrocytoma
TCGA-FG-7638	IDHmut-codel	IDH-mutant	ATRX-mutant	TP53-wildtype	Oligodendroglioma
TCGA-FG-7641	IDHmut-codel	IDH-mutant	ATRX-wildtype	TP53-wildtype	Oligodendroglioma
TCGA-FG-7643	IDHwt	IDH-wildtype	ATRX-wildtype	TP53-wildtype	Mixed glioma
TCGA-FG-8181	IDHwt	IDH-wildtype	ATRX-wildtype	TP53-wildtype	Mixed glioma
TCGA-FG-8182	IDHmut-non-codel	IDH-mutant	ATRX-mutant	TP53-mutant	Oligodendroglioma
TCGA-FG-8185	IDHmut-non-codel	IDH-mutant	ATRX-mutant	TP53-mutant	Astrocytoma
TCGA-FG-8186	IDHmut-codel	IDH-mutant	ATRX-wildtype	TP53-wildtype	Mixed glioma
TCGA-FG-8187	IDHmut-codel	IDH-mutant	ATRX-wildtype	TP53-wildtype	Mixed glioma
TCGA-FG-8188	IDHmut-non-codel	IDH-mutant	ATRX-mutant	TP53-mutant	Mixed glioma
TCGA-FG-8189	IDHmut-non-codel	IDH-mutant	ATRX-wildtype	TP53-wildtype	Oligodendroglioma
TCGA-FG-8191	IDHmut-non-codel	IDH-mutant	ATRX-mutant	TP53-mutant	Oligodendroglioma
TCGA-FG-A4MT	IDHmut-non-codel	IDH-mutant	ATRX-mutant	TP53-mutant	Oligodendroglioma
TCGA-FG-A4MU	IDHwt	IDH-wildtype	ATRX-wildtype	TP53-wildtype	Mixed glioma
TCGA-FG-A4MW	IDHwt	IDH-wildtype	ATRX-wildtype	TP53-wildtype	Mixed glioma
TCGA-FG-A4MX	IDHmut-non-codel	IDH-mutant	ATRX-mutant	TP53-mutant	Astrocytoma
TCGA-FG-A4MY	IDHmut-non-codel	IDH-mutant	ATRX-mutant	TP53-mutant	Mixed glioma
TCGA-FG-A60J	IDHmut-non-codel	IDH-mutant	ATRX-wildtype	TP53-mutant	Mixed glioma
TCGA-FG-A60K	IDHmut-codel	IDH-mutant	ATRX-wildtype	TP53-wildtype	Mixed glioma
TCGA-FG-A60L	IDHmut-non-codel	IDH-mutant	ATRX-wildtype	TP53-mutant	Astrocytoma
TCGA-FG-A6IZ	IDHmut-codel	IDH-mutant	ATRX-wildtype	TP53-wildtype	Oligodendroglioma
TCGA-FG-A6J1	IDHmut-codel	IDH-mutant	ATRX-wildtype	TP53-wildtype	Oligodendroglioma
TCGA-FG-A6J3	IDHmut-non-codel	IDH-mutant	ATRX-wildtype	TP53-mutant	Astrocytoma
TCGA-FG-A70Y	IDHmut-non-codel	IDH-mutant	ATRX-mutant	TP53-mutant	Oligodendroglioma
TCGA-FG-A70Z	IDHwt	IDH-wildtype	ATRX-wildtype	TP53-wildtype	Mixed glioma
TCGA-FG-A710	IDHmut-codel	IDH-mutant	ATRX-wildtype	TP53-wildtype	Oligodendroglioma
TCGA-FG-A711	IDHmut-non-codel	IDH-mutant	ATRX-mutant	TP53-mutant	Oligodendroglioma
TCGA-FG-A713	IDHmut-codel	IDH-mutant	ATRX-mutant	TP53-wildtype	Mixed glioma
TCGA-FG-A87N	IDHmut-non-codel	IDH-mutant	ATRX-wildtype	TP53-wildtype	Astrocytoma
TCGA-FG-A87Q	IDHwt	IDH-wildtype	ATRX-wildtype	TP53-wildtype	Astrocytoma
TCGA-FN-7833	IDHmut-non-codel	IDH-mutant	ATRX-mutant	TP53-mutant	Mixed glioma
TCGA-HT-7467	IDHmut-codel	IDH-mutant	ATRX-wildtype	TP53-wildtype	Oligodendroglioma
TCGA-HT-7468	IDHmut-codel	IDH-mutant	ATRX-wildtype	TP53-wildtype	Oligodendroglioma
TCGA-HT-7469	IDHwt	IDH-wildtype	ATRX-mutant	TP53-mutant	Oligodendroglioma
TCGA-HT-7470	IDHmut-non-codel	IDH-mutant	ATRX-mutant	TP53-mutant	Oligodendroglioma
TCGA-HT-7471	IDHmut-codel	IDH-mutant	ATRX-wildtype	TP53-wildtype	Oligodendroglioma
TCGA-HT-7472	IDHmut-non-codel	IDH-mutant	ATRX-mutant	TP53-mutant	Oligodendroglioma
TCGA-HT-7473	IDHmut-non-codel	IDH-mutant	ATRX-mutant	TP53-mutant	Mixed glioma
TCGA-HT-7474	IDHmut-non-codel	IDH-mutant	ATRX-mutant	TP53-mutant	Mixed glioma
TCGA-HT-7475	IDHmut-non-codel	IDH-mutant	ATRX-mutant	TP53-mutant	Mixed glioma
TCGA-HT-7476	IDHmut-non-codel	IDH-mutant	ATRX-mutant	TP53-mutant	Astrocytoma
TCGA-HT-7477	IDHmut-non-codel	IDH-mutant	ATRX-mutant	TP53-mutant	Astrocytoma
TCGA-HT-7478	IDHmut-non-codel	IDH-mutant	ATRX-mutant	TP53-mutant	Astrocytoma
TCGA-HT-7479	IDHmut-non-codel	IDH-mutant	ATRX-wildtype	TP53-mutant	Astrocytoma
TCGA-HT-7480	IDHmut-codel	IDH-mutant	ATRX-wildtype	TP53-wildtype	Oligodendroglioma
TCGA-HT-7481	IDHmut-codel	IDH-mutant	ATRX-wildtype	TP53-wildtype	Oligodendroglioma
TCGA-HT-7482	IDHmut-non-codel	IDH-mutant	ATRX-mutant	TP53-mutant	Mixed glioma
TCGA-HT-7483	IDHmut-non-codel	IDH-mutant	ATRX-mutant	TP53-mutant	Mixed glioma
TCGA-HT-7485	IDHmut-non-codel	IDH-mutant	ATRX-mutant	TP53-mutant	Astrocytoma
TCGA-HT-7601	IDHmut-non-codel	IDH-mutant	ATRX-wildtype	TP53-mutant	Astrocytoma
TCGA-HT-7602	IDHmut-non-codel	IDH-mutant	ATRX-wildtype	TP53-mutant	Oligodendroglioma
TCGA-HT-7603	IDHmut-non-codel	IDH-mutant	ATRX-mutant	TP53-mutant	Oligodendroglioma
TCGA-HT-7604	IDHmut-non-codel	IDH-mutant	ATRX-mutant	TP53-mutant	Astrocytoma
TCGA-HT-7605	IDHmut-codel	IDH-mutant	ATRX-wildtype	TP53-wildtype	Oligodendroglioma
TCGA-HT-7606	IDHmut-non-codel	IDH-mutant	ATRX-wildtype	TP53-mutant	Astrocytoma
TCGA-HT-7607	IDHmut-codel	IDH-mutant	ATRX-wildtype	TP53-wildtype	Astrocytoma
TCGA-HT-7608	IDHmut-codel	IDH-mutant	ATRX-wildtype	TP53-wildtype	Mixed glioma
TCGA-HT-7609	IDHmut-non-codel	IDH-mutant	ATRX-wildtype	TP53-mutant	Mixed glioma
TCGA-HT-7610	IDHmut-non-codel	IDH-mutant	ATRX-mutant	TP53-mutant	Mixed glioma
TCGA-HT-7611	IDHmut-non-codel	IDH-mutant	ATRX-mutant	TP53-mutant	Mixed glioma
TCGA-HT-7616	IDHmut-codel	IDH-mutant	ATRX-wildtype	TP53-wildtype	Oligodendroglioma
TCGA-HT-7620	IDHmut-codel	IDH-mutant	ATRX-wildtype	TP53-wildtype	Oligodendroglioma
TCGA-HT-7676	IDHmut-non-codel	IDH-mutant	ATRX-mutant	TP53-mutant	Oligodendroglioma
TCGA-HT-7677	IDHmut-codel	IDH-mutant	ATRX-wildtype	TP53-wildtype	Oligodendroglioma
TCGA-HT-7680	IDHwt	IDH-wildtype	ATRX-wildtype	TP53-wildtype	Astrocytoma
TCGA-HT-7681	IDHmut-codel	IDH-mutant	ATRX-wildtype	TP53-wildtype	Mixed glioma
TCGA-HT-7684	IDHmut-non-codel	IDH-mutant	ATRX-wildtype	TP53-wildtype	Mixed glioma
TCGA-HT-7686	IDHmut-non-codel	IDH-mutant	ATRX-mutant	TP53-mutant	Astrocytoma
TCGA-HT-7687	IDHmut-codel	IDH-mutant	ATRX-wildtype	TP53-wildtype	Oligodendroglioma
TCGA-HT-7688	IDHmut-non-codel	IDH-mutant	ATRX-mutant	TP53-mutant	Oligodendroglioma
TCGA-HT-7689	IDHmut-non-codel	IDH-mutant	ATRX-mutant	TP53-mutant	Oligodendroglioma
TCGA-HT-7690	IDHmut-non-codel	IDH-mutant	ATRX-mutant	TP53-mutant	Mixed glioma
TCGA-HT-7691	IDHwt	IDH-wildtype	ATRX-wildtype	TP53-wildtype	Astrocytoma
TCGA-HT-7692	IDHmut-codel	IDH-mutant	ATRX-wildtype	TP53-wildtype	Mixed glioma
TCGA-HT-7693	IDHmut-non-codel	IDH-mutant	ATRX-mutant	TP53-mutant	Oligodendroglioma
TCGA-HT-7694	IDHmut-codel	IDH-mutant	ATRX-wildtype	TP53-wildtype	Oligodendroglioma
TCGA-HT-7695	IDHmut-codel	IDH-mutant	ATRX-wildtype	TP53-wildtype	Oligodendroglioma
TCGA-HT-7854	IDHwt	IDH-wildtype	ATRX-wildtype	TP53-wildtype	Astrocytoma
TCGA-HT-7855	IDHmut-non-codel	IDH-mutant	ATRX-mutant	TP53-mutant	Astrocytoma
TCGA-HT-7856	IDHmut-codel	IDH-mutant	ATRX-wildtype	TP53-wildtype	Oligodendroglioma
TCGA-HT-7857	IDHwt	IDH-wildtype	ATRX-mutant	TP53-wildtype	Astrocytoma
TCGA-HT-7858	IDHmut-non-codel	IDH-mutant	ATRX-mutant	TP53-mutant	Astrocytoma
TCGA-HT-7860	IDHwt	IDH-wildtype	ATRX-wildtype	TP53-wildtype	Astrocytoma
TCGA-HT-7873	IDHmut-non-codel	IDH-mutant	ATRX-mutant	TP53-mutant	Mixed glioma
TCGA-HT-7874	IDHmut-codel	IDH-mutant	ATRX-wildtype	TP53-wildtype	Oligodendroglioma
TCGA-HT-7875	IDHmut-codel	IDH-mutant	ATRX-wildtype	TP53-wildtype	Oligodendroglioma
TCGA-HT-7877	IDHmut-codel	IDH-mutant	ATRX-wildtype	TP53-wildtype	Oligodendroglioma
TCGA-HT-7879	IDHmut-non-codel	IDH-mutant	ATRX-mutant	TP53-mutant	Mixed glioma
TCGA-HT-7880	IDHmut-non-codel	IDH-mutant	ATRX-mutant	TP53-mutant	Mixed glioma
TCGA-HT-7881	IDHmut-codel	IDH-mutant	ATRX-wildtype	TP53-wildtype	Oligodendroglioma
TCGA-HT-7882	IDHwt	IDH-wildtype	ATRX-wildtype	TP53-wildtype	Oligodendroglioma
TCGA-HT-7884	IDHmut-non-codel	IDH-mutant	ATRX-mutant	TP53-mutant	Astrocytoma
TCGA-HT-7902	IDHmut-non-codel	IDH-mutant	ATRX-mutant	TP53-mutant	Mixed glioma
TCGA-HT-8010	IDHmut-codel	IDH-mutant	ATRX-wildtype	TP53-wildtype	Oligodendroglioma
TCGA-HT-8011	IDHwt	IDH-wildtype	ATRX-wildtype	TP53-wildtype	Astrocytoma
TCGA-HT-8012	IDHmut-codel	IDH-mutant	ATRX-wildtype	TP53-wildtype	Oligodendroglioma
TCGA-HT-8013	IDHmut-non-codel	IDH-mutant	ATRX-mutant	TP53-mutant	Mixed glioma
TCGA-HT-8015	IDHwt	IDH-wildtype	ATRX-wildtype	TP53-wildtype	Astrocytoma
TCGA-HT-8018	IDHmut-non-codel	IDH-mutant	ATRX-mutant	TP53-mutant	Mixed glioma
TCGA-HT-8104	IDHwt	IDH-wildtype	ATRX-wildtype	TP53-wildtype	Astrocytoma
TCGA-HT-8105	IDHmut-codel	IDH-mutant	ATRX-wildtype	TP53-mutant	Oligodendroglioma
TCGA-HT-8106	IDHmut-non-codel	IDH-mutant	ATRX-wildtype	TP53-mutant	Astrocytoma
TCGA-HT-8107	IDHwt	IDH-wildtype	ATRX-wildtype	TP53-wildtype	Oligodendroglioma
TCGA-HT-8108	IDHmut-non-codel	IDH-mutant	ATRX-mutant	TP53-mutant	Oligodendroglioma
TCGA-HT-8109	IDHmut-codel	IDH-mutant	ATRX-wildtype	TP53-wildtype	Oligodendroglioma
TCGA-HT-8110	IDHwt	IDH-wildtype	ATRX-wildtype	TP53-wildtype	Astrocytoma
TCGA-HT-8111	IDHmut-non-codel	IDH-mutant	ATRX-wildtype	TP53-mutant	Mixed glioma
TCGA-HT-8113	IDHmut-non-codel	IDH-mutant	ATRX-wildtype	TP53-wildtype	Oligodendroglioma
TCGA-HT-8114	IDHmut-non-codel	IDH-mutant	ATRX-mutant	TP53-mutant	Mixed glioma
TCGA-HT-8563	IDHmut-non-codel	IDH-mutant	ATRX-mutant	TP53-mutant	Astrocytoma
TCGA-HT-8564	IDHwt	IDH-wildtype	ATRX-wildtype	TP53-mutant	Astrocytoma
TCGA-HT-A4DS	IDHwt	IDH-wildtype	ATRX-wildtype	TP53-mutant	Astrocytoma
TCGA-HT-A4DV	IDHmut-codel	IDH-mutant	ATRX-wildtype	TP53-wildtype	Oligodendroglioma
TCGA-HT-A5R5	IDHmut-non-codel	IDH-mutant	ATRX-mutant	TP53-mutant	Oligodendroglioma
TCGA-HT-A5R7	IDHmut-non-codel	IDH-mutant	ATRX-mutant	TP53-wildtype	Astrocytoma
TCGA-HT-A5R9	IDHmut-codel	IDH-mutant	ATRX-wildtype	TP53-wildtype	Oligodendroglioma
TCGA-HT-A5RA	IDHwt	IDH-wildtype	ATRX-wildtype	TP53-wildtype	Astrocytoma
TCGA-HT-A5RB	IDHmut-non-codel	IDH-mutant	ATRX-mutant	TP53-mutant	Astrocytoma
TCGA-HT-A5RC	IDHwt	IDH-wildtype	ATRX-wildtype	TP53-wildtype	Astrocytoma
TCGA-HT-A614	IDHmut-non-codel	IDH-mutant	ATRX-mutant	TP53-mutant	Mixed glioma
TCGA-HT-A615	IDHmut-codel	IDH-mutant	ATRX-wildtype	TP53-wildtype	Oligodendroglioma
TCGA-HT-A616	IDHmut-non-codel	IDH-mutant	ATRX-mutant	TP53-wildtype	Astrocytoma
TCGA-HT-A617	IDHwt	IDH-wildtype	ATRX-wildtype	TP53-wildtype	Oligodendroglioma
TCGA-HT-A618	IDHmut-non-codel	IDH-wildtype	ATRX-mutant	TP53-mutant	Astrocytoma
TCGA-HT-A619	IDHmut-codel	IDH-mutant	ATRX-wildtype	TP53-wildtype	Oligodendroglioma
TCGA-HT-A61B	IDHmut-non-codel	IDH-mutant	ATRX-wildtype	TP53-mutant	Astrocytoma
TCGA-HT-A61C	IDHwt	IDH-wildtype	ATRX-wildtype	TP53-wildtype	Oligodendroglioma
TCGA-HT-A74H	IDHwt	IDH-wildtype	ATRX-wildtype	TP53-wildtype	Astrocytoma
TCGA-HT-A74J	IDHmut-non-codel	IDH-mutant	ATRX-mutant	TP53-mutant	Mixed glioma
TCGA-HT-A74K	IDHmut-codel	IDH-mutant	ATRX-wildtype	TP53-wildtype	Oligodendroglioma
TCGA-HT-A74L	IDHmut-codel	IDH-mutant	ATRX-wildtype	TP53-wildtype	Mixed glioma
TCGA-HT-A74O	IDHmut-non-codel	IDH-mutant	ATRX-mutant	TP53-mutant	Astrocytoma
TCGA-HW-7486	IDHmut-codel	IDH-mutant	ATRX-wildtype	TP53-wildtype	Oligodendroglioma
TCGA-HW-7487	IDHmut-codel	IDH-mutant	ATRX-wildtype	TP53-wildtype	Oligodendroglioma
TCGA-HW-7489	IDHmut-non-codel	IDH-mutant	ATRX-mutant	TP53-mutant	Mixed glioma
TCGA-HW-7490	IDHmut-non-codel	IDH-mutant	ATRX-mutant	TP53-mutant	Astrocytoma
TCGA-HW-7491	IDHmut-codel	IDH-mutant	ATRX-wildtype	TP53-wildtype	Oligodendroglioma
TCGA-HW-7495	IDHmut-codel	IDH-mutant	ATRX-wildtype	TP53-wildtype	Oligodendroglioma
TCGA-HW-8319	IDHmut-non-codel	IDH-mutant	ATRX-mutant	TP53-mutant	Astrocytoma
TCGA-HW-8320	IDHmut-non-codel	IDH-mutant	ATRX-wildtype	TP53-mutant	Astrocytoma
TCGA-HW-8321	IDHmut-non-codel	IDH-mutant	ATRX-wildtype	TP53-mutant	Astrocytoma
TCGA-HW-8322	IDHmut-codel	IDH-mutant	ATRX-wildtype	TP53-wildtype	Oligodendroglioma
TCGA-HW-A5KJ	IDHmut-codel	IDH-mutant	ATRX-wildtype	TP53-wildtype	Oligodendroglioma
TCGA-HW-A5KK	IDHwt	IDH-wildtype	ATRX-wildtype	TP53-wildtype	Astrocytoma
TCGA-HW-A5KL	IDHmut-non-codel	IDH-mutant	ATRX-mutant	TP53-mutant	Astrocytoma
TCGA-HW-A5KM	IDHmut-non-codel	IDH-mutant	ATRX-mutant	TP53-mutant	Astrocytoma
TCGA-IK-7675	IDHmut-non-codel	IDH-mutant	ATRX-mutant	TP53-mutant	Oligodendroglioma
TCGA-IK-8125	IDHmut-codel	IDH-mutant	ATRX-wildtype	TP53-wildtype	Mixed glioma
TCGA-KT-A74X	IDHmut-codel	IDH-mutant	ATRX-wildtype	TP53-wildtype	Mixed glioma
TCGA-KT-A7W1	IDHwt	IDH-wildtype	ATRX-wildtype	TP53-wildtype	Astrocytoma
TCGA-OX-A56R	IDHwt	IDH-wildtype	ATRX-wildtype	TP53-wildtype	Glioblastoma
TCGA-P5-A5ET	IDHmut-codel	IDH-mutant	ATRX-wildtype	TP53-wildtype	Oligodendroglioma
TCGA-P5-A5EU	IDHmut-non-codel	IDH-mutant	ATRX-wildtype	TP53-mutant	Astrocytoma
TCGA-P5-A5EV	IDHmut-non-codel	IDH-mutant	ATRX-mutant	TP53-mutant	Astrocytoma
TCGA-P5-A5EW	IDHmut-non-codel	IDH-mutant	ATRX-mutant	TP53-mutant	Astrocytoma
TCGA-P5-A5EX	IDHmut-codel	IDH-mutant	ATRX-wildtype	TP53-wildtype	Oligodendroglioma
TCGA-P5-A5EY	IDHwt	IDH-wildtype	ATRX-wildtype	TP53-wildtype	Astrocytoma
TCGA-P5-A5EZ	IDHmut-non-codel	IDH-mutant	ATRX-wildtype	TP53-mutant	Astrocytoma
TCGA-P5-A5F0	IDHmut-codel	IDH-mutant	ATRX-wildtype	TP53-wildtype	Oligodendroglioma
TCGA-P5-A5F1	IDHmut-non-codel	IDH-mutant	ATRX-mutant	TP53-mutant	Astrocytoma
TCGA-P5-A5F2	IDHmut-non-codel	IDH-mutant	ATRX-mutant	TP53-mutant	Astrocytoma
TCGA-P5-A5F4	IDHmut-non-codel	IDH-mutant	ATRX-wildtype	TP53-mutant	Oligodendroglioma
TCGA-P5-A5F6	IDHwt	IDH-wildtype	ATRX-wildtype	TP53-wildtype	Oligodendroglioma
TCGA-P5-A72U	IDHwt	IDH-mutant	ATRX-wildtype	TP53-wildtype	Oligodendroglioma
TCGA-P5-A72W	IDHmut-non-codel	IDH-mutant	ATRX-mutant	TP53-mutant	Astrocytoma
TCGA-P5-A72X	IDHmut-non-codel	IDH-mutant	ATRX-mutant	TP53-mutant	Astrocytoma
TCGA-P5-A72Z	IDHmut-codel	IDH-mutant	ATRX-wildtype	TP53-wildtype	Oligodendroglioma
TCGA-P5-A730	IDHmut-codel	IDH-mutant	ATRX-wildtype	TP53-wildtype	Mixed glioma
TCGA-P5-A731	IDHmut-non-codel	IDH-mutant	ATRX-wildtype	TP53-wildtype	Mixed glioma
TCGA-P5-A733	IDHmut-non-codel	IDH-mutant	ATRX-mutant	TP53-mutant	Astrocytoma
TCGA-P5-A735	IDHmut-non-codel	IDH-mutant	ATRX-mutant	TP53-mutant	Astrocytoma
TCGA-P5-A736	IDHmut-non-codel	IDH-mutant	ATRX-mutant	TP53-mutant	Astrocytoma
TCGA-P5-A737	IDHmut-codel	IDH-mutant	ATRX-wildtype	TP53-wildtype	Mixed glioma
TCGA-P5-A77W	IDHmut-codel	IDH-mutant	ATRX-wildtype	TP53-wildtype	Mixed glioma
TCGA-P5-A77X	IDHmut-codel	IDH-mutant	ATRX-wildtype	TP53-wildtype	Mixed glioma
TCGA-P5-A780	IDHmut-non-codel	IDH-mutant	ATRX-wildtype	TP53-mutant	Astrocytoma
TCGA-P5-A781	IDHmut-codel	IDH-mutant	ATRX-wildtype	TP53-wildtype	Astrocytoma
TCGA-QH-A65R	IDHmut-codel	IDH-mutant	ATRX-wildtype	TP53-wildtype	Oligodendroglioma
TCGA-QH-A65S	IDHmut-non-codel	IDH-mutant	ATRX-mutant	TP53-mutant	Mixed glioma
TCGA-QH-A65V	IDHmut-codel	IDH-mutant	ATRX-wildtype	TP53-wildtype	Oligodendroglioma
TCGA-QH-A65X	IDHmut-codel	IDH-mutant	ATRX-wildtype	TP53-wildtype	Mixed glioma
TCGA-QH-A65Z	IDHmut-codel	IDH-mutant	ATRX-wildtype	TP53-wildtype	Oligodendroglioma
TCGA-QH-A6CS	IDHwt	IDH-wildtype	ATRX-wildtype	TP53-wildtype	Astrocytoma
TCGA-QH-A6CU	IDHmut-codel	IDH-mutant	ATRX-wildtype	TP53-wildtype	Oligodendroglioma
TCGA-QH-A6CV	IDHwt	IDH-wildtype	ATRX-wildtype	TP53-wildtype	Mixed glioma
TCGA-QH-A6CW	IDHmut-non-codel	IDH-mutant	ATRX-wildtype	TP53-mutant	Mixed glioma
TCGA-QH-A6CX	IDHwt	IDH-wildtype	ATRX-wildtype	TP53-wildtype	Astrocytoma
TCGA-QH-A6CY	IDHmut-codel	IDH-mutant	ATRX-wildtype	TP53-wildtype	Mixed glioma
TCGA-QH-A6CZ	IDHmut-codel	IDH-mutant	ATRX-wildtype	TP53-mutant	Mixed glioma
TCGA-QH-A6X3	IDHmut-non-codel	IDH-mutant	ATRX-mutant	TP53-mutant	Mixed glioma
TCGA-QH-A6X4	IDHmut-codel	IDH-mutant	ATRX-wildtype	TP53-wildtype	Mixed glioma
TCGA-QH-A6X5	IDHmut-codel	IDH-mutant	ATRX-wildtype	TP53-wildtype	Mixed glioma
TCGA-QH-A6X8	IDHmut-codel	IDH-mutant	ATRX-wildtype	TP53-wildtype	Oligodendroglioma
TCGA-QH-A6X9	IDHmut-non-codel	IDH-mutant	ATRX-mutant	TP53-mutant	Oligodendroglioma
TCGA-QH-A6XA	IDHmut-non-codel	IDH-mutant	ATRX-mutant	TP53-mutant	Mixed glioma
TCGA-QH-A6XC	IDHwt	IDH-wildtype	ATRX-wildtype	TP53-wildtype	Astrocytoma
TCGA-QH-A86X	IDHmut-codel	IDH-mutant	ATRX-wildtype	TP53-wildtype	Oligodendroglioma
TCGA-QH-A870	IDHmut-non-codel	IDH-mutant	ATRX-mutant	TP53-mutant	Mixed glioma
TCGA-R8-A6MK	IDHmut-codel	IDH-mutant	ATRX-wildtype	TP53-wildtype	Oligodendroglioma
TCGA-R8-A6ML	IDHmut-codel	IDH-mutant	ATRX-wildtype	TP53-wildtype	Oligodendroglioma
TCGA-R8-A6MO	IDHmut-codel	IDH-mutant	ATRX-wildtype	TP53-wildtype	Oligodendroglioma
TCGA-R8-A6YH	IDHmut-non-codel	IDH-mutant	ATRX-mutant	TP53-mutant	--
TCGA-R8-A73M	IDHmut-codel	IDH-mutant	ATRX-wildtype	TP53-wildtype	Oligodendroglioma
TCGA-RR-A6KA	IDHwt	IDH-wildtype	ATRX-wildtype	TP53-wildtype	Glioblastoma
TCGA-RR-A6KB	IDHwt	IDH-wildtype	ATRX-wildtype	TP53-wildtype	Glioblastoma
TCGA-RR-A6KC	IDHwt	IDH-wildtype	ATRX-wildtype	TP53-wildtype	Glioblastoma
TCGA-RY-A83X	IDHmut-codel	IDH-mutant	ATRX-wildtype	TP53-wildtype	Oligodendroglioma
TCGA-RY-A83Y	IDHmut-codel	IDH-mutant	ATRX-wildtype	TP53-wildtype	Oligodendroglioma
TCGA-RY-A83Z	IDHmut-non-codel	IDH-mutant	ATRX-mutant	TP53-mutant	Astrocytoma
TCGA-RY-A840	IDHmut-codel	IDH-mutant	ATRX-wildtype	TP53-wildtype	Oligodendroglioma
TCGA-RY-A843	IDHmut-non-codel	IDH-mutant	ATRX-wildtype	TP53-wildtype	Astrocytoma
TCGA-RY-A845	IDHmut-non-codel	IDH-mutant	ATRX-wildtype	TP53-mutant	Mixed glioma
TCGA-RY-A847	IDHmut-codel	IDH-mutant	ATRX-wildtype	TP53-wildtype	Oligodendroglioma
TCGA-S9-A6TS	IDHmut-non-codel	IDH-mutant	ATRX-mutant	TP53-mutant	Astrocytoma
TCGA-S9-A6TU	IDHmut-non-codel	IDH-mutant	ATRX-wildtype	TP53-mutant	Astrocytoma
TCGA-S9-A6TV	IDHmut-non-codel	IDH-mutant	ATRX-mutant	TP53-mutant	Mixed glioma
TCGA-S9-A6TW	IDHmut-codel	IDH-mutant	ATRX-wildtype	TP53-wildtype	Oligodendroglioma
TCGA-S9-A6TX	IDHmut-codel	IDH-mutant	ATRX-wildtype	TP53-wildtype	Oligodendroglioma
TCGA-S9-A6TY	IDHmut-codel	IDH-mutant	ATRX-wildtype	TP53-wildtype	Oligodendroglioma
TCGA-S9-A6TZ	IDHmut-non-codel	IDH-mutant	ATRX-wildtype	TP53-mutant	Astrocytoma
TCGA-S9-A6U0	IDHwt	IDH-wildtype	ATRX-wildtype	TP53-wildtype	Astrocytoma
TCGA-S9-A6U1	IDHmut-non-codel	IDH-mutant	ATRX-mutant	TP53-wildtype	Astrocytoma
TCGA-S9-A6U2	IDHmut-codel	IDH-mutant	ATRX-wildtype	TP53-wildtype	Oligodendroglioma
TCGA-S9-A6U5	IDHmut-codel	IDH-mutant	ATRX-wildtype	TP53-wildtype	Astrocytoma
TCGA-S9-A6U6	IDHmut-non-codel	IDH-mutant	ATRX-mutant	TP53-mutant	Astrocytoma
TCGA-S9-A6U8	IDHmut-non-codel	IDH-mutant	ATRX-mutant	TP53-mutant	Astrocytoma
TCGA-S9-A6U9	IDHmut-non-codel	IDH-mutant	ATRX-mutant	TP53-mutant	Astrocytoma
TCGA-S9-A6UA	IDHwt	IDH-wildtype	ATRX-mutant	TP53-wildtype	Astrocytoma
TCGA-S9-A6UB	IDHmut-codel	IDH-mutant	ATRX-wildtype	TP53-wildtype	Oligodendroglioma
TCGA-S9-A6WD	IDHmut-codel	IDH-mutant	ATRX-wildtype	TP53-wildtype	Oligodendroglioma
TCGA-S9-A6WE	IDHmut-codel	IDH-mutant	ATRX-wildtype	TP53-wildtype	Oligodendroglioma
TCGA-S9-A6WG	IDHmut-non-codel	IDH-mutant	ATRX-mutant	TP53-mutant	Astrocytoma
TCGA-S9-A6WH	IDHmut-codel	IDH-mutant	ATRX-wildtype	TP53-wildtype	Mixed glioma
TCGA-S9-A6WI	IDHmut-non-codel	IDH-mutant	ATRX-wildtype	TP53-wildtype	Mixed glioma
TCGA-S9-A6WL	IDHmut-codel	IDH-mutant	ATRX-wildtype	TP53-wildtype	Astrocytoma
TCGA-S9-A6WM	IDHwt	IDH-wildtype	ATRX-wildtype	TP53-wildtype	Astrocytoma
TCGA-S9-A6WN	IDHmut-codel	IDH-mutant	ATRX-wildtype	TP53-wildtype	Astrocytoma
TCGA-S9-A6WO	IDHmut-non-codel	IDH-mutant	ATRX-mutant	TP53-mutant	Astrocytoma
TCGA-S9-A6WP	IDHmut-codel	IDH-mutant	ATRX-wildtype	TP53-wildtype	Mixed glioma
TCGA-S9-A6WQ	IDHmut-non-codel	IDH-mutant	ATRX-mutant	TP53-mutant	Mixed glioma
TCGA-S9-A7IQ	IDHmut-codel	IDH-mutant	ATRX-wildtype	TP53-wildtype	Mixed glioma
TCGA-S9-A7IS	IDHmut-non-codel	IDH-mutant	ATRX-mutant	TP53-wildtype	Astrocytoma
TCGA-S9-A7IX	IDHwt	IDH-wildtype	ATRX-wildtype	TP53-wildtype	Astrocytoma
TCGA-S9-A7IY	IDHmut-codel	IDH-mutant	ATRX-wildtype	TP53-wildtype	Mixed glioma
TCGA-S9-A7IZ	IDHmut-non-codel	IDH-mutant	ATRX-mutant	TP53-mutant	Astrocytoma
TCGA-S9-A7J0	IDHmut-non-codel	IDH-mutant	ATRX-wildtype	TP53-mutant	Oligodendroglioma
TCGA-S9-A7J1	IDHmut-codel	IDH-mutant	ATRX-wildtype	TP53-wildtype	Oligodendroglioma
TCGA-S9-A7J2	IDHmut-codel	IDH-mutant	ATRX-wildtype	TP53-wildtype	Oligodendroglioma
TCGA-S9-A7J3	IDHmut-codel	IDH-mutant	ATRX-wildtype	TP53-wildtype	Oligodendroglioma
TCGA-S9-A7QW	IDHmut-non-codel	IDH-mutant	ATRX-mutant	TP53-mutant	Astrocytoma
TCGA-S9-A7QX	IDHmut-non-codel	IDH-mutant	ATRX-mutant	TP53-mutant	Astrocytoma
TCGA-S9-A7QY	IDHmut-codel	IDH-mutant	ATRX-wildtype	TP53-wildtype	Mixed glioma
TCGA-S9-A7QZ	IDHmut-codel	IDH-mutant	ATRX-wildtype	TP53-mutant	Oligodendroglioma
TCGA-S9-A7R1	IDHmut-codel	IDH-mutant	ATRX-wildtype	TP53-wildtype	Oligodendroglioma
TCGA-S9-A7R2	IDHwt	IDH-wildtype	ATRX-wildtype	TP53-wildtype	Astrocytoma
TCGA-S9-A7R3	IDHmut-non-codel	IDH-mutant	ATRX-wildtype	TP53-mutant	Astrocytoma
TCGA-S9-A7R4	IDHmut-non-codel	IDH-mutant	ATRX-wildtype	TP53-wildtype	Astrocytoma
TCGA-S9-A7R7	IDHmut-non-codel	IDH-mutant	ATRX-mutant	TP53-mutant	Astrocytoma
TCGA-S9-A7R8	IDHmut-non-codel	IDH-mutant	ATRX-mutant	TP53-mutant	Astrocytoma
TCGA-S9-A89V	IDHwt	IDH-wildtype	ATRX-mutant	TP53-wildtype	Astrocytoma
TCGA-S9-A89Z	IDHmut-non-codel	IDH-mutant	ATRX-wildtype	TP53-mutant	Astrocytoma
TCGA-TM-A7C3	IDHwt	IDH-wildtype	ATRX-wildtype	TP53-wildtype	Astrocytoma
TCGA-TM-A7C4	IDHmut-non-codel	IDH-mutant	ATRX-mutant	TP53-mutant	Astrocytoma
TCGA-TM-A7C5	IDHmut-codel	IDH-mutant	ATRX-wildtype	TP53-wildtype	Mixed glioma
TCGA-TM-A7CA	IDHmut-non-codel	IDH-mutant	ATRX-mutant	TP53-mutant	Astrocytoma
TCGA-TM-A7CF	IDHmut-non-codel	IDH-mutant	ATRX-wildtype	TP53-mutant	Astrocytoma
TCGA-TM-A84B	IDHwt	IDH-wildtype	ATRX-wildtype	TP53-wildtype	Astrocytoma
TCGA-TM-A84C	IDHwt	IDH-wildtype	ATRX-wildtype	TP53-wildtype	Astrocytoma
TCGA-TM-A84F	IDHmut-non-codel	IDH-mutant	ATRX-wildtype	TP53-mutant	Astrocytoma
TCGA-TM-A84G	IDHmut-codel	IDH-mutant	ATRX-wildtype	TP53-wildtype	Oligodendroglioma
TCGA-TM-A84H	IDHmut-non-codel	IDH-mutant	ATRX-mutant	TP53-mutant	Mixed glioma
TCGA-TM-A84I	IDHmut-non-codel	IDH-mutant	ATRX-mutant	TP53-mutant	Astrocytoma
TCGA-TM-A84J	IDHwt	IDH-wildtype	ATRX-wildtype	TP53-mutant	Oligodendroglioma
TCGA-TM-A84L	IDHmut-non-codel	IDH-mutant	ATRX-mutant	TP53-mutant	Mixed glioma
TCGA-TM-A84M	IDHmut-codel	IDH-mutant	ATRX-wildtype	TP53-mutant	Oligodendroglioma
TCGA-TM-A84O	IDHmut-codel	IDH-mutant	ATRX-wildtype	TP53-wildtype	Oligodendroglioma
TCGA-TM-A84Q	IDHmut-non-codel	IDH-mutant	ATRX-mutant	TP53-mutant	Astrocytoma
TCGA-TM-A84R	IDHmut-codel	IDH-mutant	ATRX-wildtype	TP53-wildtype	Oligodendroglioma
TCGA-TM-A84S	IDHmut-codel	IDH-mutant	ATRX-wildtype	TP53-wildtype	Oligodendroglioma
TCGA-TM-A84T	IDHmut-non-codel	IDH-mutant	ATRX-mutant	TP53-mutant	Mixed glioma
TCGA-TQ-A7RF	IDHmut-non-codel	IDH-mutant	ATRX-wildtype	TP53-mutant	Oligodendroglioma
TCGA-TQ-A7RG	IDHmut-codel	IDH-mutant	ATRX-wildtype	TP53-wildtype	Mixed glioma
TCGA-TQ-A7RH	IDHmut-non-codel	IDH-mutant	ATRX-mutant	TP53-mutant	Mixed glioma
TCGA-TQ-A7RI	IDHmut-codel	IDH-mutant	ATRX-wildtype	TP53-wildtype	Oligodendroglioma
TCGA-TQ-A7RJ	IDHmut-non-codel	IDH-mutant	ATRX-mutant	TP53-mutant	Mixed glioma
TCGA-TQ-A7RK	IDHmut-non-codel	IDH-mutant	ATRX-mutant	TP53-mutant	Oligodendroglioma
TCGA-TQ-A7RM	IDHmut-non-codel	IDH-mutant	ATRX-wildtype	TP53-mutant	Mixed glioma
TCGA-TQ-A7RN	IDHmut-codel	IDH-mutant	ATRX-wildtype	TP53-mutant	Oligodendroglioma
TCGA-TQ-A7RO	IDHmut-codel	IDH-mutant	ATRX-wildtype	TP53-wildtype	Mixed glioma
TCGA-TQ-A7RP	IDHwt	IDH-wildtype	ATRX-wildtype	TP53-wildtype	Mixed glioma
TCGA-TQ-A7RQ	IDHmut-codel	IDH-mutant	ATRX-wildtype	TP53-wildtype	Oligodendroglioma
TCGA-TQ-A7RR	IDHmut-non-codel	IDH-mutant	ATRX-mutant	TP53-mutant	Mixed glioma
TCGA-TQ-A7RS	IDHmut-codel	IDH-mutant	ATRX-wildtype	TP53-wildtype	Oligodendroglioma
TCGA-TQ-A7RU	IDHmut-codel	IDH-mutant	ATRX-wildtype	TP53-wildtype	Oligodendroglioma
TCGA-TQ-A7RV	IDHmut-non-codel	IDH-mutant	ATRX-mutant	TP53-mutant	Astrocytoma
TCGA-TQ-A7RW	IDHmut-non-codel	IDH-mutant	ATRX-wildtype	TP53-mutant	Mixed glioma
TCGA-TQ-A8XE	IDHmut-non-codel	IDH-mutant	ATRX-wildtype	TP53-mutant	Oligodendroglioma
TCGA-VM-A8C8	IDHmut-non-codel	IDH-mutant	ATRX-mutant	TP53-mutant	Oligodendroglioma
TCGA-VM-A8C9	IDHwt	IDH-wildtype	ATRX-wildtype	TP53-wildtype	Astrocytoma
TCGA-VM-A8CA	IDHmut-non-codel	IDH-mutant	ATRX-wildtype	TP53-wildtype	Oligodendroglioma
TCGA-VM-A8CB	IDHmut-codel	IDH-mutant	ATRX-wildtype	TP53-wildtype	Oligodendroglioma
TCGA-VM-A8CD	IDHwt	IDH-wildtype	ATRX-wildtype	TP53-wildtype	Astrocytoma
TCGA-VM-A8CE	IDHmut-codel	IDH-mutant	ATRX-wildtype	TP53-wildtype	Oligodendroglioma
TCGA-VM-A8CF	IDHmut-non-codel	IDH-mutant	ATRX-mutant	TP53-mutant	Astrocytoma
TCGA-VM-A8CH	IDHmut-non-codel	IDH-mutant	ATRX-mutant	TP53-wildtype	Astrocytoma
TCGA-VV-A829	IDHmut-codel	IDH-mutant	ATRX-wildtype	TP53-wildtype	Mixed glioma
TCGA-VV-A86M	IDHmut-non-codel	IDH-mutant	ATRX-wildtype	TP53-mutant	Astrocytoma
TCGA-VW-A7QS	IDHmut-codel	IDH-mutant	ATRX-wildtype	TP53-wildtype	Oligodendroglioma
TCGA-VW-A8FI	IDHwt	IDH-wildtype	ATRX-wildtype	TP53-mutant	Astrocytoma
TCGA-W9-A837	IDHmut-codel	IDH-mutant	ATRX-wildtype	TP53-wildtype	Oligodendroglioma
TCGA-WH-A86K	IDHmut-non-codel	IDH-mutant	ATRX-wildtype	TP53-mutant	Astrocytoma
TCGA-WY-A858	IDHmut-non-codel	IDH-mutant	ATRX-mutant	TP53-mutant	Astrocytoma
TCGA-WY-A859	IDHmut-non-codel	IDH-mutant	ATRX-wildtype	TP53-mutant	Astrocytoma
TCGA-WY-A85A	IDHmut-non-codel	IDH-mutant	ATRX-mutant	TP53-mutant	Astrocytoma
TCGA-WY-A85B	IDHmut-non-codel	IDH-mutant	ATRX-mutant	TP53-mutant	Astrocytoma
TCGA-WY-A85C	IDHmut-non-codel	IDH-mutant	ATRX-wildtype	TP53-mutant	Astrocytoma
TCGA-WY-A85D	IDHmut-non-codel	IDH-mutant	ATRX-mutant	TP53-mutant	Mixed glioma
TCGA-WY-A85E	IDHmut-non-codel	IDH-mutant	ATRX-mutant	TP53-mutant	Mixed glioma

## Sheet: Supplemental Table 2
Training Set Status	TCGA ID	Histological Diagnosis	Ceccarelli et al.	TP53 (MC3)	ATRX (MC3)
Excluded	TCGA-HT-8113	Oligodendroglioma	IDHmut-non-codel	Wildtype	Wildtype
	TCGA-S9-A6WI	Mixed glioma	IDHmut-non-codel	Wildtype	Wildtype
	TCGA-FG-8189	Oligodendroglioma	IDHmut-non-codel	Wildtype	Wildtype
	TCGA-E1-A7YY	Oligodendroglioma	IDHmut-non-codel	Wildtype	Wildtype
	TCGA-DU-A7TG	Oligodendroglioma	IDHmut-non-codel	Wildtype	Wildtype

## Sheet: Supplemental Table 3
TCGA Training Set ID	Training Subtype	Excluded TCGA Patient ID	Excluded Subtype
TCGA-76-4935	IDH-Wildtype Glioblastoma	TCGA-DU-A7TG	Likely Oligodendroglioma
TCGA-41-2575	IDH-Wildtype Glioblastoma	TCGA-FG-8189	Likely Oligodendroglioma
TCGA-41-2572	IDH-Wildtype Glioblastoma	TCGA-E1-A7YY	Likely Oligodendroglioma
TCGA-41-2571	IDH-Wildtype Glioblastoma	TCGA-S9-A6WI	Likely Oligodendroglioma
TCGA-32-5222	IDH-Wildtype Glioblastoma	TCGA-HT-8113	Likely Oligodendroglioma
TCGA-32-4719	IDH-Wildtype Glioblastoma	TCGA-VM-A8CD	Possible IDH-Wildtype Pediatric-Type Glioma
TCGA-74-6577	IDH-Wildtype Glioblastoma	TCGA-TM-A84J	Possible IDH-Wildtype Pediatric-Type Glioma
TCGA-32-4211	IDH-Wildtype Glioblastoma	TCGA-TM-A84C	Possible IDH-Wildtype Pediatric-Type Glioma
TCGA-32-4210	IDH-Wildtype Glioblastoma	TCGA-DU-A7TB	Possible IDH-Wildtype Pediatric-Type Glioma
TCGA-32-2638	IDH-Wildtype Glioblastoma	TCGA-HT-8107	Possible IDH-Wildtype Pediatric-Type Glioma
TCGA-32-2634	IDH-Wildtype Glioblastoma	TCGA-S9-A89V	Possible IDH-Wildtype Pediatric-Type Glioma
TCGA-76-6191	IDH-Wildtype Glioblastoma	TCGA-VM-A8C9	Possible IDH-Wildtype Pediatric-Type Glioma
TCGA-32-2632	IDH-Wildtype Glioblastoma	TCGA-S9-A6UA	Possible IDH-Wildtype Pediatric-Type Glioma
TCGA-76-6192	IDH-Wildtype Glioblastoma	TCGA-DB-A75P	Possible IDH-Wildtype Pediatric-Type Glioma
TCGA-32-4213	IDH-Wildtype Glioblastoma	TCGA-DH-5140	Possible IDH-Wildtype Pediatric-Type Glioma
TCGA-41-3392	IDH-Wildtype Glioblastoma	TCGA-DU-6392	Possible IDH-Wildtype Pediatric-Type Glioma
TCGA-76-4931	IDH-Wildtype Glioblastoma	TCGA-P5-A5EY	Possible IDH-Wildtype Pediatric-Type Glioma
TCGA-74-6578	IDH-Wildtype Glioblastoma	TCGA-P5-A5F6	Possible IDH-Wildtype Pediatric-Type Glioma
TCGA-74-6575	IDH-Wildtype Glioblastoma	TCGA-HT-8015	Possible IDH-Wildtype Pediatric-Type Glioma
TCGA-74-6573	IDH-Wildtype Glioblastoma	TCGA-HT-7857	Possible IDH-Wildtype Pediatric-Type Glioma
TCGA-4W-AA9T	IDH-Wildtype Glioblastoma	TCGA-DU-6404	Possible IDH-Wildtype Pediatric-Type Glioma
TCGA-4W-AA9S	IDH-Wildtype Glioblastoma	TCGA-HT-7691	Possible IDH-Wildtype Pediatric-Type Glioma
TCGA-74-6581	IDH-Wildtype Glioblastoma	TCGA-HT-7469	Possible IDH-Wildtype Pediatric-Type Glioma
TCGA-74-6584	IDH-Wildtype Glioblastoma	TCGA-FG-5963	Possible IDH-Wildtype Pediatric-Type Glioma
TCGA-76-4925	IDH-Wildtype Glioblastoma	TCGA-HT-7680	Possible IDH-Wildtype Pediatric-Type Glioma
TCGA-76-4934	IDH-Wildtype Glioblastoma	TCGA-FG-8181	Possible IDH-Wildtype Pediatric-Type Glioma
TCGA-76-4926	IDH-Wildtype Glioblastoma
TCGA-76-4928	IDH-Wildtype Glioblastoma
TCGA-41-6646	IDH-Wildtype Glioblastoma
TCGA-41-5651	IDH-Wildtype Glioblastoma
TCGA-41-4097	IDH-Wildtype Glioblastoma
TCGA-41-3915	IDH-Wildtype Glioblastoma
TCGA-41-3393	IDH-Wildtype Glioblastoma
TCGA-76-4929	IDH-Wildtype Glioblastoma
TCGA-32-2616	IDH-Wildtype Glioblastoma
TCGA-4W-AA9R	IDH-Wildtype Glioblastoma
TCGA-02-0003	IDH-Wildtype Glioblastoma
TCGA-32-2495	IDH-Wildtype Glioblastoma
TCGA-28-2513	IDH-Wildtype Glioblastoma
TCGA-28-2510	IDH-Wildtype Glioblastoma
TCGA-28-2509	IDH-Wildtype Glioblastoma
TCGA-28-2502	IDH-Wildtype Glioblastoma
TCGA-28-2501	IDH-Wildtype Glioblastoma
TCGA-28-1753	IDH-Wildtype Glioblastoma
TCGA-28-1747	IDH-Wildtype Glioblastoma
TCGA-27-2528	IDH-Wildtype Glioblastoma
TCGA-27-2527	IDH-Wildtype Glioblastoma
TCGA-28-2514	IDH-Wildtype Glioblastoma
TCGA-27-2526	IDH-Wildtype Glioblastoma
TCGA-27-2523	IDH-Wildtype Glioblastoma
TCGA-27-2519	IDH-Wildtype Glioblastoma
TCGA-27-2518	IDH-Wildtype Glioblastoma
TCGA-27-1838	IDH-Wildtype Glioblastoma
TCGA-27-1837	IDH-Wildtype Glioblastoma
TCGA-27-1836	IDH-Wildtype Glioblastoma
TCGA-27-1835	IDH-Wildtype Glioblastoma
TCGA-27-1834	IDH-Wildtype Glioblastoma
TCGA-27-1833	IDH-Wildtype Glioblastoma
TCGA-27-2524	IDH-Wildtype Glioblastoma
TCGA-32-2615	IDH-Wildtype Glioblastoma
TCGA-28-5204	IDH-Wildtype Glioblastoma
TCGA-28-5208	IDH-Wildtype Glioblastoma
TCGA-32-2494	IDH-Wildtype Glioblastoma
TCGA-32-2491	IDH-Wildtype Glioblastoma
TCGA-32-1991	IDH-Wildtype Glioblastoma
TCGA-32-1986	IDH-Wildtype Glioblastoma
TCGA-76-6193	IDH-Wildtype Glioblastoma
TCGA-32-1982	IDH-Wildtype Glioblastoma
TCGA-32-1980	IDH-Wildtype Glioblastoma
TCGA-32-1979	IDH-Wildtype Glioblastoma
TCGA-32-1977	IDH-Wildtype Glioblastoma
TCGA-28-5207	IDH-Wildtype Glioblastoma
TCGA-32-1970	IDH-Wildtype Glioblastoma
TCGA-28-5220	IDH-Wildtype Glioblastoma
TCGA-28-5219	IDH-Wildtype Glioblastoma
TCGA-28-5218	IDH-Wildtype Glioblastoma
TCGA-28-5216	IDH-Wildtype Glioblastoma
TCGA-28-5215	IDH-Wildtype Glioblastoma
TCGA-28-5214	IDH-Wildtype Glioblastoma
TCGA-28-5213	IDH-Wildtype Glioblastoma
TCGA-28-5211	IDH-Wildtype Glioblastoma
TCGA-28-5209	IDH-Wildtype Glioblastoma
TCGA-28-6450	IDH-Wildtype Glioblastoma
TCGA-76-6280	IDH-Wildtype Glioblastoma
TCGA-81-5911	IDH-Wildtype Glioblastoma
TCGA-76-6283	IDH-Wildtype Glioblastoma
TCGA-DU-A76K	IDH-Wildtype Glioblastoma
TCGA-HT-8564	IDH-Wildtype Glioblastoma
TCGA-HT-A4DS	IDH-Wildtype Glioblastoma
TCGA-DU-A5TY	IDH-Wildtype Glioblastoma
TCGA-DU-A5TT	IDH-Wildtype Glioblastoma
TCGA-HT-A5RA	IDH-Wildtype Glioblastoma
TCGA-HT-A5RC	IDH-Wildtype Glioblastoma
TCGA-HT-A617	IDH-Wildtype Glioblastoma
TCGA-DU-A76L	IDH-Wildtype Glioblastoma
TCGA-DU-8165	IDH-Wildtype Glioblastoma
TCGA-DU-8161	IDH-Wildtype Glioblastoma
TCGA-DU-8158	IDH-Wildtype Glioblastoma
TCGA-HT-A61C	IDH-Wildtype Glioblastoma
TCGA-HT-A74H	IDH-Wildtype Glioblastoma
TCGA-DU-7292	IDH-Wildtype Glioblastoma
TCGA-DU-7290	IDH-Wildtype Glioblastoma
TCGA-HW-A5KK	IDH-Wildtype Glioblastoma
TCGA-DU-7013	IDH-Wildtype Glioblastoma
TCGA-DU-8162	IDH-Wildtype Glioblastoma
TCGA-DU-7012	IDH-Wildtype Glioblastoma
TCGA-HT-8110	IDH-Wildtype Glioblastoma
TCGA-DU-A7TD	IDH-Wildtype Glioblastoma
TCGA-FG-A87Q	IDH-Wildtype Glioblastoma
TCGA-FG-A4MW	IDH-Wildtype Glioblastoma
TCGA-FG-A4MU	IDH-Wildtype Glioblastoma
TCGA-FG-7643	IDH-Wildtype Glioblastoma
TCGA-FG-6692	IDH-Wildtype Glioblastoma
TCGA-FG-6688	IDH-Wildtype Glioblastoma
TCGA-E1-A7Z2	IDH-Wildtype Glioblastoma
TCGA-HT-7854	IDH-Wildtype Glioblastoma
TCGA-HT-8104	IDH-Wildtype Glioblastoma
TCGA-E1-A7YQ	IDH-Wildtype Glioblastoma
TCGA-E1-A7YM	IDH-Wildtype Glioblastoma
TCGA-E1-A7YL	IDH-Wildtype Glioblastoma
TCGA-E1-A7YJ	IDH-Wildtype Glioblastoma
TCGA-HT-7860	IDH-Wildtype Glioblastoma
TCGA-E1-A7YD	IDH-Wildtype Glioblastoma
TCGA-HT-7882	IDH-Wildtype Glioblastoma
TCGA-HT-8011	IDH-Wildtype Glioblastoma
TCGA-DU-A7TJ	IDH-Wildtype Glioblastoma
TCGA-E1-A7YN	IDH-Wildtype Glioblastoma
TCGA-76-6282	IDH-Wildtype Glioblastoma
TCGA-KT-A7W1	IDH-Wildtype Glioblastoma
TCGA-DU-7006	IDH-Wildtype Glioblastoma
TCGA-CS-6188	IDH-Wildtype Glioblastoma
TCGA-CS-6186	IDH-Wildtype Glioblastoma
TCGA-CS-5397	IDH-Wildtype Glioblastoma
TCGA-CS-5395	IDH-Wildtype Glioblastoma
TCGA-TQ-A7RP	IDH-Wildtype Glioblastoma
TCGA-CS-4941	IDH-Wildtype Glioblastoma
TCGA-87-5896	IDH-Wildtype Glioblastoma
TCGA-27-1832	IDH-Wildtype Glioblastoma
TCGA-TM-A84B	IDH-Wildtype Glioblastoma
TCGA-81-5910	IDH-Wildtype Glioblastoma
TCGA-76-6663	IDH-Wildtype Glioblastoma
TCGA-76-6662	IDH-Wildtype Glioblastoma
TCGA-76-6661	IDH-Wildtype Glioblastoma
TCGA-76-6660	IDH-Wildtype Glioblastoma
TCGA-76-6657	IDH-Wildtype Glioblastoma
TCGA-76-6656	IDH-Wildtype Glioblastoma
TCGA-76-6286	IDH-Wildtype Glioblastoma
TCGA-76-6285	IDH-Wildtype Glioblastoma
TCGA-76-6664	IDH-Wildtype Glioblastoma
TCGA-OX-A56R	IDH-Wildtype Glioblastoma
TCGA-TM-A7C3	IDH-Wildtype Glioblastoma
TCGA-S9-A7IX	IDH-Wildtype Glioblastoma
TCGA-DU-6406	IDH-Wildtype Glioblastoma
TCGA-DU-6405	IDH-Wildtype Glioblastoma
TCGA-DU-6403	IDH-Wildtype Glioblastoma
TCGA-DU-6402	IDH-Wildtype Glioblastoma
TCGA-P5-A72U	IDH-Wildtype Glioblastoma
TCGA-QH-A6CS	IDH-Wildtype Glioblastoma
TCGA-DU-5854	IDH-Wildtype Glioblastoma
TCGA-QH-A6CV	IDH-Wildtype Glioblastoma
TCGA-S9-A7R2	IDH-Wildtype Glioblastoma
TCGA-DU-5852	IDH-Wildtype Glioblastoma
TCGA-DU-5847	IDH-Wildtype Glioblastoma
TCGA-QH-A6XC	IDH-Wildtype Glioblastoma
TCGA-RR-A6KA	IDH-Wildtype Glioblastoma
TCGA-RR-A6KB	IDH-Wildtype Glioblastoma
TCGA-RR-A6KC	IDH-Wildtype Glioblastoma
TCGA-S9-A6U0	IDH-Wildtype Glioblastoma
TCGA-S9-A6WM	IDH-Wildtype Glioblastoma
TCGA-DB-A64O	IDH-Wildtype Glioblastoma
TCGA-QH-A6CX	IDH-Wildtype Glioblastoma
TCGA-27-1831	IDH-Wildtype Glioblastoma
TCGA-41-2573	IDH-Wildtype Glioblastoma
TCGA-26-A7UX	IDH-Wildtype Glioblastoma
TCGA-06-0879	IDH-Wildtype Glioblastoma
TCGA-06-0878	IDH-Wildtype Glioblastoma
TCGA-06-0877	IDH-Wildtype Glioblastoma
TCGA-06-0876	IDH-Wildtype Glioblastoma
TCGA-06-0875	IDH-Wildtype Glioblastoma
TCGA-06-0750	IDH-Wildtype Glioblastoma
TCGA-06-0749	IDH-Wildtype Glioblastoma
TCGA-06-0747	IDH-Wildtype Glioblastoma
TCGA-06-0745	IDH-Wildtype Glioblastoma
TCGA-06-0881	IDH-Wildtype Glioblastoma
TCGA-06-0744	IDH-Wildtype Glioblastoma
TCGA-06-0686	IDH-Wildtype Glioblastoma
TCGA-06-0650	IDH-Wildtype Glioblastoma
TCGA-06-0649	IDH-Wildtype Glioblastoma
TCGA-06-0648	IDH-Wildtype Glioblastoma
TCGA-06-0646	IDH-Wildtype Glioblastoma
TCGA-06-0645	IDH-Wildtype Glioblastoma
TCGA-06-0644	IDH-Wildtype Glioblastoma
TCGA-06-0241	IDH-Wildtype Glioblastoma
TCGA-06-0240	IDH-Wildtype Glioblastoma
TCGA-06-0743	IDH-Wildtype Glioblastoma
TCGA-06-0238	IDH-Wildtype Glioblastoma
TCGA-06-0882	IDH-Wildtype Glioblastoma
TCGA-27-1830	IDH-Wildtype Glioblastoma
TCGA-06-5418	IDH-Wildtype Glioblastoma
TCGA-06-5415	IDH-Wildtype Glioblastoma
TCGA-06-5414	IDH-Wildtype Glioblastoma
TCGA-06-5413	IDH-Wildtype Glioblastoma
TCGA-06-5412	IDH-Wildtype Glioblastoma
TCGA-06-5411	IDH-Wildtype Glioblastoma
TCGA-06-5410	IDH-Wildtype Glioblastoma
TCGA-06-5408	IDH-Wildtype Glioblastoma
TCGA-06-2569	IDH-Wildtype Glioblastoma
TCGA-06-0939	IDH-Wildtype Glioblastoma
TCGA-06-2567	IDH-Wildtype Glioblastoma
TCGA-06-2564	IDH-Wildtype Glioblastoma
TCGA-06-2563	IDH-Wildtype Glioblastoma
TCGA-06-2562	IDH-Wildtype Glioblastoma
TCGA-06-2561	IDH-Wildtype Glioblastoma
TCGA-06-2559	IDH-Wildtype Glioblastoma
TCGA-06-2558	IDH-Wildtype Glioblastoma
TCGA-06-2557	IDH-Wildtype Glioblastoma
TCGA-06-1806	IDH-Wildtype Glioblastoma
TCGA-06-1804	IDH-Wildtype Glioblastoma
TCGA-06-2565	IDH-Wildtype Glioblastoma
TCGA-06-0237	IDH-Wildtype Glioblastoma
TCGA-06-0219	IDH-Wildtype Glioblastoma
TCGA-06-0216	IDH-Wildtype Glioblastoma
TCGA-06-0151	IDH-Wildtype Glioblastoma
TCGA-06-0145	IDH-Wildtype Glioblastoma
TCGA-06-0142	IDH-Wildtype Glioblastoma
TCGA-06-0141	IDH-Wildtype Glioblastoma
TCGA-06-0140	IDH-Wildtype Glioblastoma
TCGA-06-0139	IDH-Wildtype Glioblastoma
TCGA-06-0137	IDH-Wildtype Glioblastoma
TCGA-06-0132	IDH-Wildtype Glioblastoma
TCGA-06-0130	IDH-Wildtype Glioblastoma
TCGA-06-0152	IDH-Wildtype Glioblastoma
TCGA-06-0126	IDH-Wildtype Glioblastoma
TCGA-06-0124	IDH-Wildtype Glioblastoma
TCGA-06-0122	IDH-Wildtype Glioblastoma
TCGA-06-0119	IDH-Wildtype Glioblastoma
TCGA-02-2486	IDH-Wildtype Glioblastoma
TCGA-02-2485	IDH-Wildtype Glioblastoma
TCGA-02-2470	IDH-Wildtype Glioblastoma
TCGA-02-0055	IDH-Wildtype Glioblastoma
TCGA-02-0047	IDH-Wildtype Glioblastoma
TCGA-02-0033	IDH-Wildtype Glioblastoma
TCGA-06-0125	IDH-Wildtype Glioblastoma
TCGA-06-0154	IDH-Wildtype Glioblastoma
TCGA-06-0155	IDH-Wildtype Glioblastoma
TCGA-06-0157	IDH-Wildtype Glioblastoma
TCGA-06-0214	IDH-Wildtype Glioblastoma
TCGA-06-0213	IDH-Wildtype Glioblastoma
TCGA-06-0211	IDH-Wildtype Glioblastoma
TCGA-06-0210	IDH-Wildtype Glioblastoma
TCGA-06-0209	IDH-Wildtype Glioblastoma
TCGA-06-0195	IDH-Wildtype Glioblastoma
TCGA-06-0192	IDH-Wildtype Glioblastoma
TCGA-06-0190	IDH-Wildtype Glioblastoma
TCGA-06-0189	IDH-Wildtype Glioblastoma
TCGA-06-0188	IDH-Wildtype Glioblastoma
TCGA-06-0187	IDH-Wildtype Glioblastoma
TCGA-06-0185	IDH-Wildtype Glioblastoma
TCGA-06-0184	IDH-Wildtype Glioblastoma
TCGA-06-0174	IDH-Wildtype Glioblastoma
TCGA-06-0173	IDH-Wildtype Glioblastoma
TCGA-06-0171	IDH-Wildtype Glioblastoma
TCGA-06-0169	IDH-Wildtype Glioblastoma
TCGA-06-0168	IDH-Wildtype Glioblastoma
TCGA-06-0166	IDH-Wildtype Glioblastoma
TCGA-06-0165	IDH-Wildtype Glioblastoma
TCGA-06-0158	IDH-Wildtype Glioblastoma
TCGA-06-5856	IDH-Wildtype Glioblastoma
TCGA-06-5858	IDH-Wildtype Glioblastoma
TCGA-FG-A70Z	IDH-Wildtype Glioblastoma
TCGA-06-6388	IDH-Wildtype Glioblastoma
TCGA-14-0790	IDH-Wildtype Glioblastoma
TCGA-14-0789	IDH-Wildtype Glioblastoma
TCGA-14-0787	IDH-Wildtype Glioblastoma
TCGA-14-0786	IDH-Wildtype Glioblastoma
TCGA-19-5953	IDH-Wildtype Glioblastoma
TCGA-14-0781	IDH-Wildtype Glioblastoma
TCGA-14-0740	IDH-Wildtype Glioblastoma
TCGA-19-5954	IDH-Wildtype Glioblastoma
TCGA-19-5955	IDH-Wildtype Glioblastoma
TCGA-14-0736	IDH-Wildtype Glioblastoma
TCGA-19-5956	IDH-Wildtype Glioblastoma
TCGA-19-5958	IDH-Wildtype Glioblastoma
TCGA-19-5959	IDH-Wildtype Glioblastoma
TCGA-12-5301	IDH-Wildtype Glioblastoma
TCGA-12-5299	IDH-Wildtype Glioblastoma
TCGA-12-5295	IDH-Wildtype Glioblastoma
TCGA-12-3653	IDH-Wildtype Glioblastoma
TCGA-19-5960	IDH-Wildtype Glioblastoma
TCGA-12-3652	IDH-Wildtype Glioblastoma
TCGA-12-3650	IDH-Wildtype Glioblastoma
TCGA-19-A60I	IDH-Wildtype Glioblastoma
TCGA-19-A6J4	IDH-Wildtype Glioblastoma
TCGA-16-0861	IDH-Wildtype Glioblastoma
TCGA-12-0821	IDH-Wildtype Glioblastoma
TCGA-12-0692	IDH-Wildtype Glioblastoma
TCGA-19-5952	IDH-Wildtype Glioblastoma
TCGA-14-0813	IDH-Wildtype Glioblastoma
TCGA-14-0817	IDH-Wildtype Glioblastoma
TCGA-19-5951	IDH-Wildtype Glioblastoma
TCGA-16-0848	IDH-Wildtype Glioblastoma
TCGA-16-1048	IDH-Wildtype Glioblastoma
TCGA-16-0846	IDH-Wildtype Glioblastoma
TCGA-19-1390	IDH-Wildtype Glioblastoma
TCGA-15-0742	IDH-Wildtype Glioblastoma
TCGA-14-2554	IDH-Wildtype Glioblastoma
TCGA-19-1787	IDH-Wildtype Glioblastoma
TCGA-14-1829	IDH-Wildtype Glioblastoma
TCGA-14-1825	IDH-Wildtype Glioblastoma
TCGA-14-1823	IDH-Wildtype Glioblastoma
TCGA-19-2619	IDH-Wildtype Glioblastoma
TCGA-14-1450	IDH-Wildtype Glioblastoma
TCGA-12-0688	IDH-Wildtype Glioblastoma
TCGA-19-2620	IDH-Wildtype Glioblastoma
TCGA-19-2624	IDH-Wildtype Glioblastoma
TCGA-19-2625	IDH-Wildtype Glioblastoma
TCGA-14-1395	IDH-Wildtype Glioblastoma
TCGA-19-2631	IDH-Wildtype Glioblastoma
TCGA-14-1043	IDH-Wildtype Glioblastoma
TCGA-06-5859	IDH-Wildtype Glioblastoma
TCGA-19-4065	IDH-Wildtype Glioblastoma
TCGA-14-1034	IDH-Wildtype Glioblastoma
TCGA-14-0871	IDH-Wildtype Glioblastoma
TCGA-19-5947	IDH-Wildtype Glioblastoma
TCGA-19-5950	IDH-Wildtype Glioblastoma
TCGA-14-0862	IDH-Wildtype Glioblastoma
TCGA-19-2623	IDH-Wildtype Glioblastoma
TCGA-12-0619	IDH-Wildtype Glioblastoma
TCGA-12-3649	IDH-Wildtype Glioblastoma
TCGA-16-1045	IDH-Wildtype Glioblastoma
TCGA-06-A6S1	IDH-Wildtype Glioblastoma
TCGA-26-5139	IDH-Wildtype Glioblastoma
TCGA-06-6700	IDH-Wildtype Glioblastoma
TCGA-06-A6S0	IDH-Wildtype Glioblastoma
TCGA-06-6695	IDH-Wildtype Glioblastoma
TCGA-06-6697	IDH-Wildtype Glioblastoma
TCGA-06-6698	IDH-Wildtype Glioblastoma
TCGA-26-5133	IDH-Wildtype Glioblastoma
TCGA-26-5136	IDH-Wildtype Glioblastoma
TCGA-06-A5U1	IDH-Wildtype Glioblastoma
TCGA-06-6699	IDH-Wildtype Glioblastoma
TCGA-26-1439	IDH-Wildtype Glioblastoma
TCGA-06-A5U0	IDH-Wildtype Glioblastoma
TCGA-26-5134	IDH-Wildtype Glioblastoma
TCGA-26-5135	IDH-Wildtype Glioblastoma
TCGA-06-6694	IDH-Wildtype Glioblastoma
TCGA-06-A7TK	IDH-Wildtype Glioblastoma
TCGA-26-5132	IDH-Wildtype Glioblastoma
TCGA-08-0386	IDH-Wildtype Glioblastoma
TCGA-VW-A8FI	IDH-Wildtype Glioblastoma
TCGA-26-6173	IDH-Wildtype Glioblastoma
TCGA-06-6390	IDH-Wildtype Glioblastoma
TCGA-12-0618	IDH-Wildtype Glioblastoma
TCGA-12-0616	IDH-Wildtype Glioblastoma
TCGA-06-6693	IDH-Wildtype Glioblastoma
TCGA-12-0615	IDH-Wildtype Glioblastoma
TCGA-06-6391	IDH-Wildtype Glioblastoma
TCGA-26-6174	IDH-Wildtype Glioblastoma
TCGA-HT-7472	IDH-Mutant Astrocytoma
TCGA-HT-7477	IDH-Mutant Astrocytoma
TCGA-HT-7476	IDH-Mutant Astrocytoma
TCGA-WY-A85C	IDH-Mutant Astrocytoma
TCGA-HT-7475	IDH-Mutant Astrocytoma
TCGA-HT-8563	IDH-Mutant Astrocytoma
TCGA-HT-7474	IDH-Mutant Astrocytoma
TCGA-HT-7473	IDH-Mutant Astrocytoma
TCGA-HT-8106	IDH-Mutant Astrocytoma
TCGA-HT-8108	IDH-Mutant Astrocytoma
TCGA-HT-8114	IDH-Mutant Astrocytoma
TCGA-FN-7833	IDH-Mutant Astrocytoma
TCGA-HT-8111	IDH-Mutant Astrocytoma
TCGA-HT-7470	IDH-Mutant Astrocytoma
TCGA-FG-A87N	IDH-Mutant Astrocytoma
TCGA-HT-7478	IDH-Mutant Astrocytoma
TCGA-WY-A85B	IDH-Mutant Astrocytoma
TCGA-HT-8018	IDH-Mutant Astrocytoma
TCGA-HT-7690	IDH-Mutant Astrocytoma
TCGA-WY-A85A	IDH-Mutant Astrocytoma
TCGA-HT-7689	IDH-Mutant Astrocytoma
TCGA-HT-7688	IDH-Mutant Astrocytoma
TCGA-HT-7693	IDH-Mutant Astrocytoma
TCGA-VM-A8C8	IDH-Mutant Astrocytoma
TCGA-HT-7686	IDH-Mutant Astrocytoma
TCGA-HT-7855	IDH-Mutant Astrocytoma
TCGA-HT-7684	IDH-Mutant Astrocytoma
TCGA-TQ-A8XE	IDH-Mutant Astrocytoma
TCGA-HT-7676	IDH-Mutant Astrocytoma
TCGA-HT-7611	IDH-Mutant Astrocytoma
TCGA-TQ-A7RW	IDH-Mutant Astrocytoma
TCGA-HT-7610	IDH-Mutant Astrocytoma
TCGA-HT-7609	IDH-Mutant Astrocytoma
TCGA-HT-7858	IDH-Mutant Astrocytoma
TCGA-HT-7606	IDH-Mutant Astrocytoma
TCGA-HT-7873	IDH-Mutant Astrocytoma
TCGA-HT-7604	IDH-Mutant Astrocytoma
TCGA-HT-7879	IDH-Mutant Astrocytoma
TCGA-HT-7603	IDH-Mutant Astrocytoma
TCGA-HT-7880	IDH-Mutant Astrocytoma
TCGA-HT-7884	IDH-Mutant Astrocytoma
TCGA-HT-7602	IDH-Mutant Astrocytoma
TCGA-HT-7601	IDH-Mutant Astrocytoma
TCGA-HT-7485	IDH-Mutant Astrocytoma
TCGA-HT-7483	IDH-Mutant Astrocytoma
TCGA-HT-8013	IDH-Mutant Astrocytoma
TCGA-HT-7482	IDH-Mutant Astrocytoma
TCGA-HT-7479	IDH-Mutant Astrocytoma
TCGA-HT-7902	IDH-Mutant Astrocytoma
TCGA-HW-A5KL	IDH-Mutant Astrocytoma
TCGA-HT-A5R7	IDH-Mutant Astrocytoma
TCGA-S9-A7R4	IDH-Mutant Astrocytoma
TCGA-S9-A7R3	IDH-Mutant Astrocytoma
TCGA-S9-A7QX	IDH-Mutant Astrocytoma
TCGA-S9-A7QW	IDH-Mutant Astrocytoma
TCGA-S9-A7J0	IDH-Mutant Astrocytoma
TCGA-S9-A7IZ	IDH-Mutant Astrocytoma
TCGA-S9-A7IS	IDH-Mutant Astrocytoma
TCGA-S9-A6WQ	IDH-Mutant Astrocytoma
TCGA-S9-A6WO	IDH-Mutant Astrocytoma
TCGA-VM-A8CH	IDH-Mutant Astrocytoma
TCGA-S9-A6WG	IDH-Mutant Astrocytoma
TCGA-S9-A6U9	IDH-Mutant Astrocytoma
TCGA-S9-A6U8	IDH-Mutant Astrocytoma
TCGA-S9-A6U6	IDH-Mutant Astrocytoma
TCGA-S9-A6U1	IDH-Mutant Astrocytoma
TCGA-S9-A6TZ	IDH-Mutant Astrocytoma
TCGA-S9-A6TV	IDH-Mutant Astrocytoma
TCGA-S9-A7R7	IDH-Mutant Astrocytoma
TCGA-S9-A6TU	IDH-Mutant Astrocytoma
TCGA-S9-A7R8	IDH-Mutant Astrocytoma
TCGA-VV-A86M	IDH-Mutant Astrocytoma
TCGA-WH-A86K	IDH-Mutant Astrocytoma
TCGA-TQ-A7RR	IDH-Mutant Astrocytoma
TCGA-TQ-A7RM	IDH-Mutant Astrocytoma
TCGA-TQ-A7RK	IDH-Mutant Astrocytoma
TCGA-TQ-A7RJ	IDH-Mutant Astrocytoma
TCGA-TQ-A7RH	IDH-Mutant Astrocytoma
TCGA-TQ-A7RF	IDH-Mutant Astrocytoma
TCGA-TM-A84T	IDH-Mutant Astrocytoma
TCGA-TM-A84Q	IDH-Mutant Astrocytoma
TCGA-TM-A84L	IDH-Mutant Astrocytoma
TCGA-TM-A84I	IDH-Mutant Astrocytoma
TCGA-TM-A84H	IDH-Mutant Astrocytoma
TCGA-TM-A84F	IDH-Mutant Astrocytoma
TCGA-WY-A858	IDH-Mutant Astrocytoma
TCGA-TM-A7CF	IDH-Mutant Astrocytoma
TCGA-TM-A7CA	IDH-Mutant Astrocytoma
TCGA-TM-A7C4	IDH-Mutant Astrocytoma
TCGA-S9-A89Z	IDH-Mutant Astrocytoma
TCGA-S9-A6TS	IDH-Mutant Astrocytoma
TCGA-RY-A845	IDH-Mutant Astrocytoma
TCGA-RY-A843	IDH-Mutant Astrocytoma
TCGA-TQ-A7RV	IDH-Mutant Astrocytoma
TCGA-IK-7675	IDH-Mutant Astrocytoma
TCGA-HW-A5KM	IDH-Mutant Astrocytoma
TCGA-WY-A859	IDH-Mutant Astrocytoma
TCGA-HW-8321	IDH-Mutant Astrocytoma
TCGA-HW-8320	IDH-Mutant Astrocytoma
TCGA-HW-8319	IDH-Mutant Astrocytoma
TCGA-HW-7490	IDH-Mutant Astrocytoma
TCGA-HW-7489	IDH-Mutant Astrocytoma
TCGA-HT-A74O	IDH-Mutant Astrocytoma
TCGA-HT-A74J	IDH-Mutant Astrocytoma
TCGA-VM-A8CF	IDH-Mutant Astrocytoma
TCGA-HT-A61B	IDH-Mutant Astrocytoma
TCGA-HT-A618	IDH-Mutant Astrocytoma
TCGA-HT-A616	IDH-Mutant Astrocytoma
TCGA-HT-A614	IDH-Mutant Astrocytoma
TCGA-HT-A5RB	IDH-Mutant Astrocytoma
TCGA-P5-A5EU	IDH-Mutant Astrocytoma
TCGA-P5-A5EV	IDH-Mutant Astrocytoma
TCGA-P5-A5EW	IDH-Mutant Astrocytoma
TCGA-P5-A5EZ	IDH-Mutant Astrocytoma
TCGA-R8-A6YH	IDH-Mutant Astrocytoma
TCGA-QH-A870	IDH-Mutant Astrocytoma
TCGA-QH-A6XA	IDH-Mutant Astrocytoma
TCGA-QH-A6X9	IDH-Mutant Astrocytoma
TCGA-QH-A6X3	IDH-Mutant Astrocytoma
TCGA-QH-A6CW	IDH-Mutant Astrocytoma
TCGA-QH-A65S	IDH-Mutant Astrocytoma
TCGA-P5-A780	IDH-Mutant Astrocytoma
TCGA-HT-A5R5	IDH-Mutant Astrocytoma
TCGA-P5-A736	IDH-Mutant Astrocytoma
TCGA-P5-A733	IDH-Mutant Astrocytoma
TCGA-P5-A731	IDH-Mutant Astrocytoma
TCGA-P5-A72X	IDH-Mutant Astrocytoma
TCGA-P5-A72W	IDH-Mutant Astrocytoma
TCGA-P5-A5F4	IDH-Mutant Astrocytoma
TCGA-P5-A5F2	IDH-Mutant Astrocytoma
TCGA-FG-A711	IDH-Mutant Astrocytoma
TCGA-P5-A5F1	IDH-Mutant Astrocytoma
TCGA-P5-A735	IDH-Mutant Astrocytoma
TCGA-RY-A83Z	IDH-Mutant Astrocytoma
TCGA-DU-7015	IDH-Mutant Astrocytoma
TCGA-DU-5872	IDH-Mutant Astrocytoma
TCGA-DU-6401	IDH-Mutant Astrocytoma
TCGA-DU-6399	IDH-Mutant Astrocytoma
TCGA-DU-6396	IDH-Mutant Astrocytoma
TCGA-DU-6395	IDH-Mutant Astrocytoma
TCGA-FG-A70Y	IDH-Mutant Astrocytoma
TCGA-DU-5871	IDH-Mutant Astrocytoma
TCGA-DU-5855	IDH-Mutant Astrocytoma
TCGA-DU-5853	IDH-Mutant Astrocytoma
TCGA-DU-5851	IDH-Mutant Astrocytoma
TCGA-DH-A7UV	IDH-Mutant Astrocytoma
TCGA-DH-A7UU	IDH-Mutant Astrocytoma
TCGA-DH-A7UT	IDH-Mutant Astrocytoma
TCGA-DH-A66G	IDH-Mutant Astrocytoma
TCGA-DH-A66D	IDH-Mutant Astrocytoma
TCGA-DH-A66B	IDH-Mutant Astrocytoma
TCGA-DH-5143	IDH-Mutant Astrocytoma
TCGA-DH-5142	IDH-Mutant Astrocytoma
TCGA-DU-6407	IDH-Mutant Astrocytoma
TCGA-DB-A75O	IDH-Mutant Astrocytoma
TCGA-DU-6408	IDH-Mutant Astrocytoma
TCGA-DU-7007	IDH-Mutant Astrocytoma
TCGA-DU-A5TS	IDH-Mutant Astrocytoma
TCGA-DU-A5TR	IDH-Mutant Astrocytoma
TCGA-DU-A5TP	IDH-Mutant Astrocytoma
TCGA-DU-8167	IDH-Mutant Astrocytoma
TCGA-DU-8166	IDH-Mutant Astrocytoma
TCGA-DU-8163	IDH-Mutant Astrocytoma
TCGA-DU-7309	IDH-Mutant Astrocytoma
TCGA-DU-7306	IDH-Mutant Astrocytoma
TCGA-DU-7304	IDH-Mutant Astrocytoma
TCGA-DU-7301	IDH-Mutant Astrocytoma
TCGA-DU-7299	IDH-Mutant Astrocytoma
TCGA-DU-7298	IDH-Mutant Astrocytoma
TCGA-DU-7019	IDH-Mutant Astrocytoma
TCGA-WY-A85D	IDH-Mutant Astrocytoma
TCGA-DU-7011	IDH-Mutant Astrocytoma
TCGA-DU-7010	IDH-Mutant Astrocytoma
TCGA-DU-7008	IDH-Mutant Astrocytoma
TCGA-DU-6542	IDH-Mutant Astrocytoma
TCGA-DB-A75M	IDH-Mutant Astrocytoma
TCGA-DB-A75L	IDH-Mutant Astrocytoma
TCGA-DB-A64X	IDH-Mutant Astrocytoma
TCGA-CS-4938	IDH-Mutant Astrocytoma
TCGA-32-4208	IDH-Mutant Astrocytoma
TCGA-27-2521	IDH-Mutant Astrocytoma
TCGA-26-1442	IDH-Mutant Astrocytoma
TCGA-19-A6J5	IDH-Mutant Astrocytoma
TCGA-19-2629	IDH-Mutant Astrocytoma
TCGA-14-4157	IDH-Mutant Astrocytoma
TCGA-14-1456	IDH-Mutant Astrocytoma
TCGA-06-A7TL	IDH-Mutant Astrocytoma
TCGA-06-6701	IDH-Mutant Astrocytoma
TCGA-06-6389	IDH-Mutant Astrocytoma
TCGA-06-5416	IDH-Mutant Astrocytoma
TCGA-06-2570	IDH-Mutant Astrocytoma
TCGA-06-0221	IDH-Mutant Astrocytoma
TCGA-06-0129	IDH-Mutant Astrocytoma
TCGA-06-0128	IDH-Mutant Astrocytoma
TCGA-02-2483	IDH-Mutant Astrocytoma
TCGA-CS-4942	IDH-Mutant Astrocytoma
TCGA-CS-4943	IDH-Mutant Astrocytoma
TCGA-CS-4944	IDH-Mutant Astrocytoma
TCGA-CS-5393	IDH-Mutant Astrocytoma
TCGA-DB-A64S	IDH-Mutant Astrocytoma
TCGA-DB-A4XF	IDH-Mutant Astrocytoma
TCGA-DB-A4XE	IDH-Mutant Astrocytoma
TCGA-DB-A4XD	IDH-Mutant Astrocytoma
TCGA-DB-A4XC	IDH-Mutant Astrocytoma
TCGA-DB-A4XB	IDH-Mutant Astrocytoma
TCGA-DB-A4X9	IDH-Mutant Astrocytoma
TCGA-DB-5281	IDH-Mutant Astrocytoma
TCGA-DU-A5TU	IDH-Mutant Astrocytoma
TCGA-DB-5280	IDH-Mutant Astrocytoma
TCGA-DB-5276	IDH-Mutant Astrocytoma
TCGA-DB-5275	IDH-Mutant Astrocytoma
TCGA-DB-5273	IDH-Mutant Astrocytoma
TCGA-DB-5270	IDH-Mutant Astrocytoma
TCGA-CS-6667	IDH-Mutant Astrocytoma
TCGA-CS-6666	IDH-Mutant Astrocytoma
TCGA-CS-6665	IDH-Mutant Astrocytoma
TCGA-CS-6290	IDH-Mutant Astrocytoma
TCGA-DB-5277	IDH-Mutant Astrocytoma
TCGA-DU-A5TW	IDH-Mutant Astrocytoma
TCGA-WY-A85E	IDH-Mutant Astrocytoma
TCGA-E1-A7Z4	IDH-Mutant Astrocytoma
TCGA-FG-A4MT	IDH-Mutant Astrocytoma
TCGA-FG-8191	IDH-Mutant Astrocytoma
TCGA-E1-5304	IDH-Mutant Astrocytoma
TCGA-FG-8188	IDH-Mutant Astrocytoma
TCGA-E1-A7YW	IDH-Mutant Astrocytoma
TCGA-E1-5305	IDH-Mutant Astrocytoma
TCGA-E1-5307	IDH-Mutant Astrocytoma
TCGA-FG-8185	IDH-Mutant Astrocytoma
TCGA-F6-A8O4	IDH-Mutant Astrocytoma
TCGA-FG-A4MX	IDH-Mutant Astrocytoma
TCGA-FG-8182	IDH-Mutant Astrocytoma
TCGA-E1-A7YU	IDH-Mutant Astrocytoma
TCGA-E1-A7YE	IDH-Mutant Astrocytoma
TCGA-E1-A7YH	IDH-Mutant Astrocytoma
TCGA-FG-7636	IDH-Mutant Astrocytoma
TCGA-E1-A7YI	IDH-Mutant Astrocytoma
TCGA-FG-5965	IDH-Mutant Astrocytoma
TCGA-FG-6691	IDH-Mutant Astrocytoma
TCGA-FG-6690	IDH-Mutant Astrocytoma
TCGA-E1-A7YK	IDH-Mutant Astrocytoma
TCGA-E1-5322	IDH-Mutant Astrocytoma
TCGA-E1-5303	IDH-Mutant Astrocytoma
TCGA-E1-A7YV	IDH-Mutant Astrocytoma
TCGA-FG-6689	IDH-Mutant Astrocytoma
TCGA-FG-A60L	IDH-Mutant Astrocytoma
TCGA-DU-A7T8	IDH-Mutant Astrocytoma
TCGA-DU-A76O	IDH-Mutant Astrocytoma
TCGA-DU-A6S7	IDH-Mutant Astrocytoma
TCGA-DU-A7TA	IDH-Mutant Astrocytoma
TCGA-FG-A60J	IDH-Mutant Astrocytoma
TCGA-E1-A7Z6	IDH-Mutant Astrocytoma
TCGA-DU-A7TC	IDH-Mutant Astrocytoma
TCGA-E1-5302	IDH-Mutant Astrocytoma
TCGA-FG-A4MY	IDH-Mutant Astrocytoma
TCGA-FG-A6J3	IDH-Mutant Astrocytoma
TCGA-E1-A7Z3	IDH-Mutant Astrocytoma
TCGA-HT-7608	Oligodendroglioma
TCGA-S9-A7QY	Oligodendroglioma
TCGA-S9-A7QZ	Oligodendroglioma
TCGA-S9-A6UB	Oligodendroglioma
TCGA-DB-5279	Oligodendroglioma
TCGA-FG-5962	Oligodendroglioma
TCGA-DB-A4XA	Oligodendroglioma
TCGA-FG-5964	Oligodendroglioma
TCGA-DB-A64U	Oligodendroglioma
TCGA-HT-7616	Oligodendroglioma
TCGA-DB-A64V	Oligodendroglioma
TCGA-S9-A7R1	Oligodendroglioma
TCGA-HT-7620	Oligodendroglioma
TCGA-DB-A64Q	Oligodendroglioma
TCGA-S9-A6WD	Oligodendroglioma
TCGA-S9-A6WL	Oligodendroglioma
TCGA-DB-A64P	Oligodendroglioma
TCGA-S9-A6WP	Oligodendroglioma
TCGA-DB-5278	Oligodendroglioma
TCGA-DB-A64L	Oligodendroglioma
TCGA-DB-A64R	Oligodendroglioma
TCGA-S9-A6WH	Oligodendroglioma
TCGA-S9-A7J3	Oligodendroglioma
TCGA-S9-A7IQ	Oligodendroglioma
TCGA-DB-A4XG	Oligodendroglioma
TCGA-S9-A7IY	Oligodendroglioma
TCGA-HT-7677	Oligodendroglioma
TCGA-F6-A8O3	Oligodendroglioma
TCGA-S9-A7J1	Oligodendroglioma
TCGA-S9-A6WN	Oligodendroglioma
TCGA-S9-A6WE	Oligodendroglioma
TCGA-DB-A4XH	Oligodendroglioma
TCGA-S9-A7J2	Oligodendroglioma
TCGA-FG-7638	Oligodendroglioma
TCGA-TM-A7C5	Oligodendroglioma
TCGA-FG-8186	Oligodendroglioma
TCGA-TQ-A7RS	Oligodendroglioma
TCGA-TQ-A7RU	Oligodendroglioma
TCGA-FG-8187	Oligodendroglioma
TCGA-VM-A8CA	Oligodendroglioma
TCGA-VM-A8CB	Oligodendroglioma
TCGA-VM-A8CE	Oligodendroglioma
TCGA-HT-7471	Oligodendroglioma
TCGA-VV-A829	Oligodendroglioma
TCGA-FG-A60K	Oligodendroglioma
TCGA-VW-A7QS	Oligodendroglioma
TCGA-HT-7468	Oligodendroglioma
TCGA-W9-A837	Oligodendroglioma
TCGA-HT-7467	Oligodendroglioma
TCGA-FG-A6IZ	Oligodendroglioma
TCGA-FG-A6J1	Oligodendroglioma
TCGA-FG-A713	Oligodendroglioma
TCGA-TQ-A7RQ	Oligodendroglioma
TCGA-TQ-A7RO	Oligodendroglioma
TCGA-TQ-A7RN	Oligodendroglioma
TCGA-HT-7480	Oligodendroglioma
TCGA-HT-7605	Oligodendroglioma
TCGA-DB-5274	Oligodendroglioma
TCGA-CS-6670	Oligodendroglioma
TCGA-TM-A84G	Oligodendroglioma
TCGA-CS-6668	Oligodendroglioma
TCGA-FG-7634	Oligodendroglioma
TCGA-DB-A64W	Oligodendroglioma
TCGA-TM-A84M	Oligodendroglioma
TCGA-HT-7607	Oligodendroglioma
TCGA-TM-A84O	Oligodendroglioma
TCGA-TM-A84R	Oligodendroglioma
TCGA-TM-A84S	Oligodendroglioma
TCGA-CS-5396	Oligodendroglioma
TCGA-CS-5394	Oligodendroglioma
TCGA-TQ-A7RG	Oligodendroglioma
TCGA-TQ-A7RI	Oligodendroglioma
TCGA-CS-5390	Oligodendroglioma
TCGA-HT-7481	Oligodendroglioma
TCGA-FG-7641	Oligodendroglioma
TCGA-HT-7681	Oligodendroglioma
TCGA-DU-A6S3	Oligodendroglioma
TCGA-S9-A6U2	Oligodendroglioma
TCGA-DU-7018	Oligodendroglioma
TCGA-HT-8010	Oligodendroglioma
TCGA-IK-8125	Oligodendroglioma
TCGA-KT-A74X	Oligodendroglioma
TCGA-E1-5311	Oligodendroglioma
TCGA-DU-7009	Oligodendroglioma
TCGA-P5-A5ET	Oligodendroglioma
TCGA-E1-5318	Oligodendroglioma
TCGA-HT-7881	Oligodendroglioma
TCGA-E1-5319	Oligodendroglioma
TCGA-P5-A5EX	Oligodendroglioma
TCGA-DU-6410	Oligodendroglioma
TCGA-P5-A5F0	Oligodendroglioma
TCGA-HT-7877	Oligodendroglioma
TCGA-HT-7875	Oligodendroglioma
TCGA-DU-6400	Oligodendroglioma
TCGA-HT-7874	Oligodendroglioma
TCGA-DU-6397	Oligodendroglioma
TCGA-P5-A72Z	Oligodendroglioma
TCGA-HW-A5KJ	Oligodendroglioma
TCGA-HW-8322	Oligodendroglioma
TCGA-DU-7294	Oligodendroglioma
TCGA-HT-8012	Oligodendroglioma
TCGA-DU-A6S2	Oligodendroglioma
TCGA-HT-A4DV	Oligodendroglioma
TCGA-DU-A6S8	Oligodendroglioma
TCGA-HT-A5R9	Oligodendroglioma
TCGA-DU-A76R	Oligodendroglioma
TCGA-HT-8109	Oligodendroglioma
TCGA-DU-8168	Oligodendroglioma
TCGA-HT-A615	Oligodendroglioma
TCGA-DU-A7T6	Oligodendroglioma
TCGA-P5-A730	Oligodendroglioma
TCGA-DU-8164	Oligodendroglioma
TCGA-HT-8105	Oligodendroglioma
TCGA-HT-A74K	Oligodendroglioma
TCGA-HT-A74L	Oligodendroglioma
TCGA-DU-7302	Oligodendroglioma
TCGA-HW-7486	Oligodendroglioma
TCGA-HW-7487	Oligodendroglioma
TCGA-DU-7300	Oligodendroglioma
TCGA-HW-7491	Oligodendroglioma
TCGA-HW-7495	Oligodendroglioma
TCGA-HT-A619	Oligodendroglioma
TCGA-DU-6394	Oligodendroglioma
TCGA-DU-6393	Oligodendroglioma
TCGA-DU-5874	Oligodendroglioma
TCGA-R8-A6MK	Oligodendroglioma
TCGA-R8-A6ML	Oligodendroglioma
TCGA-R8-A6MO	Oligodendroglioma
TCGA-HT-7692	Oligodendroglioma
TCGA-R8-A73M	Oligodendroglioma
TCGA-DH-A66F	Oligodendroglioma
TCGA-RY-A83X	Oligodendroglioma
TCGA-RY-A83Y	Oligodendroglioma
TCGA-DH-A669	Oligodendroglioma
TCGA-DH-A7UR	Oligodendroglioma
TCGA-RY-A840	Oligodendroglioma
TCGA-RY-A847	Oligodendroglioma
TCGA-DU-A6S6	Oligodendroglioma
TCGA-DH-5141	Oligodendroglioma
TCGA-HT-7687	Oligodendroglioma
TCGA-S9-A6TW	Oligodendroglioma
TCGA-S9-A6TX	Oligodendroglioma
TCGA-S9-A6TY	Oligodendroglioma
TCGA-EZ-7264	Oligodendroglioma
TCGA-DB-A75K	Oligodendroglioma
TCGA-DH-5144	Oligodendroglioma
TCGA-S9-A6U5	Oligodendroglioma
TCGA-QH-A86X	Oligodendroglioma
TCGA-HT-7694	Oligodendroglioma
TCGA-P5-A737	Oligodendroglioma
TCGA-P5-A77W	Oligodendroglioma
TCGA-P5-A77X	Oligodendroglioma
TCGA-P5-A781	Oligodendroglioma
TCGA-QH-A65R	Oligodendroglioma
TCGA-DU-5870	Oligodendroglioma
TCGA-QH-A65V	Oligodendroglioma
TCGA-QH-A65X	Oligodendroglioma
TCGA-QH-A65Z	Oligodendroglioma
TCGA-DH-A7US	Oligodendroglioma
TCGA-HT-7856	Oligodendroglioma
TCGA-E1-A7YO	Oligodendroglioma
TCGA-E1-A7YS	Oligodendroglioma
TCGA-DU-5849	Oligodendroglioma
TCGA-QH-A6CY	Oligodendroglioma
TCGA-QH-A6CZ	Oligodendroglioma
TCGA-HT-7695	Oligodendroglioma
TCGA-QH-A6X4	Oligodendroglioma
TCGA-QH-A6X5	Oligodendroglioma
TCGA-QH-A6X8	Oligodendroglioma
TCGA-QH-A6CU	Oligodendroglioma
TCGA-FG-A710	Oligodendroglioma

## Sheet: Supplemental Table 4
Patient ID	1p/19q-Codeletion Prediction	Dataset
TCGA-CS-5390	1p/19q-Codeletion	TCGA Training
TCGA-CS-5394	1p/19q-Codeletion	TCGA Training
TCGA-CS-5396	1p/19q-Codeletion	TCGA Training
TCGA-CS-6668	1p/19q-Codeletion	TCGA Training
TCGA-CS-6670	1p/19q-Codeletion	TCGA Training
TCGA-DB-5274	1p/19q-Codeletion	TCGA Training
TCGA-DB-5278	1p/19q-Codeletion	TCGA Training
TCGA-DB-5279	1p/19q-Codeletion	TCGA Training
TCGA-DB-A4XA	1p/19q-Codeletion	TCGA Training
TCGA-DB-A4XG	1p/19q-Codeletion	TCGA Training
TCGA-DB-A4XH	1p/19q-Codeletion	TCGA Training
TCGA-DB-A64L	1p/19q-Codeletion	TCGA Training
TCGA-DB-A64P	1p/19q-Codeletion	TCGA Training
TCGA-DB-A64Q	1p/19q-Codeletion	TCGA Training
TCGA-DB-A64R	1p/19q-Codeletion	TCGA Training
TCGA-DB-A64U	1p/19q-Codeletion	TCGA Training
TCGA-DB-A64V	1p/19q-Codeletion	TCGA Training
TCGA-DB-A64W	1p/19q-Codeletion	TCGA Training
TCGA-DB-A75K	1p/19q-Codeletion	TCGA Training
TCGA-DH-5141	1p/19q-Codeletion	TCGA Training
TCGA-DH-5144	1p/19q-Codeletion	TCGA Training
TCGA-DH-A669	1p/19q-Codeletion	TCGA Training
TCGA-DH-A66F	1p/19q-Codeletion	TCGA Training
TCGA-DH-A7UR	1p/19q-Codeletion	TCGA Training
TCGA-DH-A7US	1p/19q-Codeletion	TCGA Training
TCGA-DU-5849	1p/19q-Codeletion	TCGA Training
TCGA-DU-5870	1p/19q-Codeletion	TCGA Training
TCGA-DU-5874	1p/19q-Codeletion	TCGA Training
TCGA-DU-6393	1p/19q-Codeletion	TCGA Training
TCGA-DU-6394	1p/19q-Codeletion	TCGA Training
TCGA-DU-6397	1p/19q-Codeletion	TCGA Training
TCGA-DU-6400	1p/19q-Codeletion	TCGA Training
TCGA-DU-6410	1p/19q-Codeletion	TCGA Training
TCGA-DU-7009	1p/19q-Codeletion	TCGA Training
TCGA-DU-7018	1p/19q-Codeletion	TCGA Training
TCGA-DU-7294	1p/19q-Codeletion	TCGA Training
TCGA-DU-7300	1p/19q-Codeletion	TCGA Training
TCGA-DU-7302	1p/19q-Codeletion	TCGA Training
TCGA-DU-8164	1p/19q-Codeletion	TCGA Training
TCGA-DU-8168	1p/19q-Codeletion	TCGA Training
TCGA-DU-A6S2	1p/19q-Codeletion	TCGA Training
TCGA-DU-A6S3	1p/19q-Codeletion	TCGA Training
TCGA-DU-A6S6	1p/19q-Codeletion	TCGA Training
TCGA-DU-A6S8	1p/19q-Codeletion	TCGA Training
TCGA-DU-A76R	1p/19q-Codeletion	TCGA Training
TCGA-DU-A7T6	1p/19q-Codeletion	TCGA Training
TCGA-E1-5311	1p/19q-Codeletion	TCGA Training
TCGA-E1-5318	1p/19q-Codeletion	TCGA Training
TCGA-E1-5319	1p/19q-Codeletion	TCGA Training
TCGA-E1-A7YO	1p/19q-Codeletion	TCGA Training
TCGA-E1-A7YS	1p/19q-Codeletion	TCGA Training
TCGA-EZ-7264	1p/19q-Codeletion	TCGA Training
TCGA-F6-A8O3	1p/19q-Codeletion	TCGA Training
TCGA-FG-5962	1p/19q-Codeletion	TCGA Training
TCGA-FG-5964	1p/19q-Codeletion	TCGA Training
TCGA-FG-7634	1p/19q-Codeletion	TCGA Training
TCGA-FG-7638	1p/19q-Codeletion	TCGA Training
TCGA-FG-7641	1p/19q-Codeletion	TCGA Training
TCGA-FG-8186	1p/19q-Codeletion	TCGA Training
TCGA-FG-8187	1p/19q-Codeletion	TCGA Training
TCGA-FG-A60K	1p/19q-Codeletion	TCGA Training
TCGA-FG-A6IZ	1p/19q-Codeletion	TCGA Training
TCGA-FG-A6J1	1p/19q-Codeletion	TCGA Training
TCGA-FG-A710	1p/19q-Codeletion	TCGA Training
TCGA-FG-A713	1p/19q-Codeletion	TCGA Training
TCGA-HT-7467	1p/19q-Codeletion	TCGA Training
TCGA-HT-7468	1p/19q-Codeletion	TCGA Training
TCGA-HT-7471	1p/19q-Codeletion	TCGA Training
TCGA-HT-7480	1p/19q-Codeletion	TCGA Training
TCGA-HT-7481	1p/19q-Codeletion	TCGA Training
TCGA-HT-7605	1p/19q-Codeletion	TCGA Training
TCGA-HT-7607	1p/19q-Codeletion	TCGA Training
TCGA-HT-7608	1p/19q-Codeletion	TCGA Training
TCGA-HT-7616	1p/19q-Codeletion	TCGA Training
TCGA-HT-7620	1p/19q-Codeletion	TCGA Training
TCGA-HT-7677	1p/19q-Codeletion	TCGA Training
TCGA-HT-7681	1p/19q-Codeletion	TCGA Training
TCGA-HT-7687	1p/19q-Codeletion	TCGA Training
TCGA-HT-7692	1p/19q-Codeletion	TCGA Training
TCGA-HT-7694	1p/19q-Codeletion	TCGA Training
TCGA-HT-7695	1p/19q-Codeletion	TCGA Training
TCGA-HT-7856	1p/19q-Codeletion	TCGA Training
TCGA-HT-7874	1p/19q-Codeletion	TCGA Training
TCGA-HT-7875	1p/19q-Codeletion	TCGA Training
TCGA-HT-7877	1p/19q-Codeletion	TCGA Training
TCGA-HT-7881	1p/19q-Codeletion	TCGA Training
TCGA-HT-8010	1p/19q-Codeletion	TCGA Training
TCGA-HT-8012	1p/19q-Codeletion	TCGA Training
TCGA-HT-8105	1p/19q-Codeletion	TCGA Training
TCGA-HT-8109	1p/19q-Codeletion	TCGA Training
TCGA-HT-A4DV	1p/19q-Codeletion	TCGA Training
TCGA-HT-A5R9	1p/19q-Codeletion	TCGA Training
TCGA-HT-A615	1p/19q-Codeletion	TCGA Training
TCGA-HT-A619	1p/19q-Codeletion	TCGA Training
TCGA-HT-A74K	1p/19q-Codeletion	TCGA Training
TCGA-HT-A74L	1p/19q-Codeletion	TCGA Training
TCGA-HW-7486	1p/19q-Codeletion	TCGA Training
TCGA-HW-7487	1p/19q-Codeletion	TCGA Training
TCGA-HW-7491	1p/19q-Codeletion	TCGA Training
TCGA-HW-7495	1p/19q-Codeletion	TCGA Training
TCGA-HW-8322	1p/19q-Codeletion	TCGA Training
TCGA-HW-A5KJ	1p/19q-Codeletion	TCGA Training
TCGA-IK-8125	1p/19q-Codeletion	TCGA Training
TCGA-KT-A74X	1p/19q-Codeletion	TCGA Training
TCGA-P5-A5ET	1p/19q-Codeletion	TCGA Training
TCGA-P5-A5EX	1p/19q-Codeletion	TCGA Training
TCGA-P5-A5F0	1p/19q-Codeletion	TCGA Training
TCGA-P5-A72Z	1p/19q-Codeletion	TCGA Training
TCGA-P5-A730	1p/19q-Codeletion	TCGA Training
TCGA-P5-A737	1p/19q-Codeletion	TCGA Training
TCGA-P5-A77W	1p/19q-Codeletion	TCGA Training
TCGA-P5-A77X	1p/19q-Codeletion	TCGA Training
TCGA-P5-A781	1p/19q-Codeletion	TCGA Training
TCGA-QH-A65R	1p/19q-Codeletion	TCGA Training
TCGA-QH-A65V	1p/19q-Codeletion	TCGA Training
TCGA-QH-A65X	1p/19q-Codeletion	TCGA Training
TCGA-QH-A65Z	1p/19q-Codeletion	TCGA Training
TCGA-QH-A6CU	1p/19q-Codeletion	TCGA Training
TCGA-QH-A6CY	1p/19q-Codeletion	TCGA Training
TCGA-QH-A6CZ	1p/19q-Codeletion	TCGA Training
TCGA-QH-A6X4	1p/19q-Codeletion	TCGA Training
TCGA-QH-A6X5	1p/19q-Codeletion	TCGA Training
TCGA-QH-A6X8	1p/19q-Codeletion	TCGA Training
TCGA-QH-A86X	1p/19q-Codeletion	TCGA Training
TCGA-R8-A6MK	1p/19q-Codeletion	TCGA Training
TCGA-R8-A6ML	1p/19q-Codeletion	TCGA Training
TCGA-R8-A6MO	1p/19q-Codeletion	TCGA Training
TCGA-R8-A73M	1p/19q-Codeletion	TCGA Training
TCGA-RY-A83X	1p/19q-Codeletion	TCGA Training
TCGA-RY-A83Y	1p/19q-Codeletion	TCGA Training
TCGA-RY-A840	1p/19q-Codeletion	TCGA Training
TCGA-RY-A847	1p/19q-Codeletion	TCGA Training
TCGA-S9-A6TW	1p/19q-Codeletion	TCGA Training
TCGA-S9-A6TX	1p/19q-Codeletion	TCGA Training
TCGA-S9-A6TY	1p/19q-Codeletion	TCGA Training
TCGA-S9-A6U2	1p/19q-Codeletion	TCGA Training
TCGA-S9-A6U5	1p/19q-Codeletion	TCGA Training
TCGA-S9-A6UB	1p/19q-Codeletion	TCGA Training
TCGA-S9-A6WD	1p/19q-Codeletion	TCGA Training
TCGA-S9-A6WE	1p/19q-Codeletion	TCGA Training
TCGA-S9-A6WH	1p/19q-Codeletion	TCGA Training
TCGA-S9-A6WL	1p/19q-Codeletion	TCGA Training
TCGA-S9-A6WN	1p/19q-Codeletion	TCGA Training
TCGA-S9-A6WP	1p/19q-Codeletion	TCGA Training
TCGA-S9-A7IQ	1p/19q-Codeletion	TCGA Training
TCGA-S9-A7IY	1p/19q-Codeletion	TCGA Training
TCGA-S9-A7J1	1p/19q-Codeletion	TCGA Training
TCGA-S9-A7J2	1p/19q-Codeletion	TCGA Training
TCGA-S9-A7J3	1p/19q-Codeletion	TCGA Training
TCGA-S9-A7QY	1p/19q-Codeletion	TCGA Training
TCGA-S9-A7QZ	1p/19q-Codeletion	TCGA Training
TCGA-S9-A7R1	1p/19q-Codeletion	TCGA Training
TCGA-TM-A7C5	1p/19q-Codeletion	TCGA Training
TCGA-TM-A84G	1p/19q-Codeletion	TCGA Training
TCGA-TM-A84M	1p/19q-Codeletion	TCGA Training
TCGA-TM-A84O	1p/19q-Codeletion	TCGA Training
TCGA-TM-A84R	1p/19q-Codeletion	TCGA Training
TCGA-TM-A84S	1p/19q-Codeletion	TCGA Training
TCGA-TQ-A7RG	1p/19q-Codeletion	TCGA Training
TCGA-TQ-A7RI	1p/19q-Codeletion	TCGA Training
TCGA-TQ-A7RN	1p/19q-Codeletion	TCGA Training
TCGA-TQ-A7RO	1p/19q-Codeletion	TCGA Training
TCGA-TQ-A7RQ	1p/19q-Codeletion	TCGA Training
TCGA-TQ-A7RS	1p/19q-Codeletion	TCGA Training
TCGA-TQ-A7RU	1p/19q-Codeletion	TCGA Training
TCGA-VM-A8CA	1p/19q-Codeletion	TCGA Training
TCGA-VM-A8CB	1p/19q-Codeletion	TCGA Training
TCGA-VM-A8CE	1p/19q-Codeletion	TCGA Training
TCGA-VV-A829	1p/19q-Codeletion	TCGA Training
TCGA-VW-A7QS	1p/19q-Codeletion	TCGA Training
TCGA-W9-A837	1p/19q-Codeletion	TCGA Training
TCGA-02-0003	No 1p/19q-Codeletion	TCGA Training
TCGA-02-0033	No 1p/19q-Codeletion	TCGA Training
TCGA-02-0047	No 1p/19q-Codeletion	TCGA Training
TCGA-02-0055	No 1p/19q-Codeletion	TCGA Training
TCGA-02-2470	No 1p/19q-Codeletion	TCGA Training
TCGA-02-2483	No 1p/19q-Codeletion	TCGA Training
TCGA-02-2485	No 1p/19q-Codeletion	TCGA Training
TCGA-02-2486	No 1p/19q-Codeletion	TCGA Training
TCGA-06-0119	No 1p/19q-Codeletion	TCGA Training
TCGA-06-0122	No 1p/19q-Codeletion	TCGA Training
TCGA-06-0124	No 1p/19q-Codeletion	TCGA Training
TCGA-06-0125	No 1p/19q-Codeletion	TCGA Training
TCGA-06-0126	No 1p/19q-Codeletion	TCGA Training
TCGA-06-0128	No 1p/19q-Codeletion	TCGA Training
TCGA-06-0129	No 1p/19q-Codeletion	TCGA Training
TCGA-06-0130	No 1p/19q-Codeletion	TCGA Training
TCGA-06-0132	No 1p/19q-Codeletion	TCGA Training
TCGA-06-0137	No 1p/19q-Codeletion	TCGA Training
TCGA-06-0139	No 1p/19q-Codeletion	TCGA Training
TCGA-06-0140	No 1p/19q-Codeletion	TCGA Training
TCGA-06-0141	No 1p/19q-Codeletion	TCGA Training
TCGA-06-0142	No 1p/19q-Codeletion	TCGA Training
TCGA-06-0145	No 1p/19q-Codeletion	TCGA Training
TCGA-06-0151	No 1p/19q-Codeletion	TCGA Training
TCGA-06-0152	No 1p/19q-Codeletion	TCGA Training
TCGA-06-0154	No 1p/19q-Codeletion	TCGA Training
TCGA-06-0155	No 1p/19q-Codeletion	TCGA Training
TCGA-06-0157	No 1p/19q-Codeletion	TCGA Training
TCGA-06-0158	No 1p/19q-Codeletion	TCGA Training
TCGA-06-0165	No 1p/19q-Codeletion	TCGA Training
TCGA-06-0166	No 1p/19q-Codeletion	TCGA Training
TCGA-06-0168	No 1p/19q-Codeletion	TCGA Training
TCGA-06-0169	No 1p/19q-Codeletion	TCGA Training
TCGA-06-0171	No 1p/19q-Codeletion	TCGA Training
TCGA-06-0173	No 1p/19q-Codeletion	TCGA Training
TCGA-06-0174	No 1p/19q-Codeletion	TCGA Training
TCGA-06-0184	No 1p/19q-Codeletion	TCGA Training
TCGA-06-0185	No 1p/19q-Codeletion	TCGA Training
TCGA-06-0187	No 1p/19q-Codeletion	TCGA Training
TCGA-06-0188	No 1p/19q-Codeletion	TCGA Training
TCGA-06-0189	No 1p/19q-Codeletion	TCGA Training
TCGA-06-0190	No 1p/19q-Codeletion	TCGA Training
TCGA-06-0192	No 1p/19q-Codeletion	TCGA Training
TCGA-06-0195	No 1p/19q-Codeletion	TCGA Training
TCGA-06-0209	No 1p/19q-Codeletion	TCGA Training
TCGA-06-0210	No 1p/19q-Codeletion	TCGA Training
TCGA-06-0211	No 1p/19q-Codeletion	TCGA Training
TCGA-06-0213	No 1p/19q-Codeletion	TCGA Training
TCGA-06-0214	No 1p/19q-Codeletion	TCGA Training
TCGA-06-0216	No 1p/19q-Codeletion	TCGA Training
TCGA-06-0219	No 1p/19q-Codeletion	TCGA Training
TCGA-06-0221	No 1p/19q-Codeletion	TCGA Training
TCGA-06-0237	No 1p/19q-Codeletion	TCGA Training
TCGA-06-0238	No 1p/19q-Codeletion	TCGA Training
TCGA-06-0240	No 1p/19q-Codeletion	TCGA Training
TCGA-06-0241	No 1p/19q-Codeletion	TCGA Training
TCGA-06-0644	No 1p/19q-Codeletion	TCGA Training
TCGA-06-0645	No 1p/19q-Codeletion	TCGA Training
TCGA-06-0646	No 1p/19q-Codeletion	TCGA Training
TCGA-06-0648	No 1p/19q-Codeletion	TCGA Training
TCGA-06-0649	No 1p/19q-Codeletion	TCGA Training
TCGA-06-0650	No 1p/19q-Codeletion	TCGA Training
TCGA-06-0686	No 1p/19q-Codeletion	TCGA Training
TCGA-06-0743	No 1p/19q-Codeletion	TCGA Training
TCGA-06-0744	No 1p/19q-Codeletion	TCGA Training
TCGA-06-0745	No 1p/19q-Codeletion	TCGA Training
TCGA-06-0747	No 1p/19q-Codeletion	TCGA Training
TCGA-06-0749	No 1p/19q-Codeletion	TCGA Training
TCGA-06-0750	No 1p/19q-Codeletion	TCGA Training
TCGA-06-0875	No 1p/19q-Codeletion	TCGA Training
TCGA-06-0876	No 1p/19q-Codeletion	TCGA Training
TCGA-06-0877	No 1p/19q-Codeletion	TCGA Training
TCGA-06-0878	No 1p/19q-Codeletion	TCGA Training
TCGA-06-0879	No 1p/19q-Codeletion	TCGA Training
TCGA-06-0881	No 1p/19q-Codeletion	TCGA Training
TCGA-06-0882	No 1p/19q-Codeletion	TCGA Training
TCGA-06-0939	No 1p/19q-Codeletion	TCGA Training
TCGA-06-1804	No 1p/19q-Codeletion	TCGA Training
TCGA-06-1806	No 1p/19q-Codeletion	TCGA Training
TCGA-06-2557	No 1p/19q-Codeletion	TCGA Training
TCGA-06-2558	No 1p/19q-Codeletion	TCGA Training
TCGA-06-2559	No 1p/19q-Codeletion	TCGA Training
TCGA-06-2561	No 1p/19q-Codeletion	TCGA Training
TCGA-06-2562	No 1p/19q-Codeletion	TCGA Training
TCGA-06-2563	No 1p/19q-Codeletion	TCGA Training
TCGA-06-2564	No 1p/19q-Codeletion	TCGA Training
TCGA-06-2565	No 1p/19q-Codeletion	TCGA Training
TCGA-06-2567	No 1p/19q-Codeletion	TCGA Training
TCGA-06-2569	No 1p/19q-Codeletion	TCGA Training
TCGA-06-2570	No 1p/19q-Codeletion	TCGA Training
TCGA-06-5408	No 1p/19q-Codeletion	TCGA Training
TCGA-06-5410	No 1p/19q-Codeletion	TCGA Training
TCGA-06-5411	No 1p/19q-Codeletion	TCGA Training
TCGA-06-5412	No 1p/19q-Codeletion	TCGA Training
TCGA-06-5413	No 1p/19q-Codeletion	TCGA Training
TCGA-06-5414	No 1p/19q-Codeletion	TCGA Training
TCGA-06-5415	No 1p/19q-Codeletion	TCGA Training
TCGA-06-5416	No 1p/19q-Codeletion	TCGA Training
TCGA-06-5418	No 1p/19q-Codeletion	TCGA Training
TCGA-06-5856	No 1p/19q-Codeletion	TCGA Training
TCGA-06-5858	No 1p/19q-Codeletion	TCGA Training
TCGA-06-5859	No 1p/19q-Codeletion	TCGA Training
TCGA-06-6388	No 1p/19q-Codeletion	TCGA Training
TCGA-06-6389	No 1p/19q-Codeletion	TCGA Training
TCGA-06-6390	No 1p/19q-Codeletion	TCGA Training
TCGA-06-6391	No 1p/19q-Codeletion	TCGA Training
TCGA-06-6693	No 1p/19q-Codeletion	TCGA Training
TCGA-06-6694	No 1p/19q-Codeletion	TCGA Training
TCGA-06-6695	No 1p/19q-Codeletion	TCGA Training
TCGA-06-6697	No 1p/19q-Codeletion	TCGA Training
TCGA-06-6698	No 1p/19q-Codeletion	TCGA Training
TCGA-06-6699	No 1p/19q-Codeletion	TCGA Training
TCGA-06-6700	No 1p/19q-Codeletion	TCGA Training
TCGA-06-6701	No 1p/19q-Codeletion	TCGA Training
TCGA-06-A5U0	No 1p/19q-Codeletion	TCGA Training
TCGA-06-A5U1	No 1p/19q-Codeletion	TCGA Training
TCGA-06-A6S0	No 1p/19q-Codeletion	TCGA Training
TCGA-06-A6S1	No 1p/19q-Codeletion	TCGA Training
TCGA-06-A7TK	No 1p/19q-Codeletion	TCGA Training
TCGA-06-A7TL	No 1p/19q-Codeletion	TCGA Training
TCGA-08-0386	No 1p/19q-Codeletion	TCGA Training
TCGA-12-0615	No 1p/19q-Codeletion	TCGA Training
TCGA-12-0616	No 1p/19q-Codeletion	TCGA Training
TCGA-12-0618	No 1p/19q-Codeletion	TCGA Training
TCGA-12-0619	No 1p/19q-Codeletion	TCGA Training
TCGA-12-0688	No 1p/19q-Codeletion	TCGA Training
TCGA-12-0692	No 1p/19q-Codeletion	TCGA Training
TCGA-12-0821	No 1p/19q-Codeletion	TCGA Training
TCGA-12-3649	No 1p/19q-Codeletion	TCGA Training
TCGA-12-3650	No 1p/19q-Codeletion	TCGA Training
TCGA-12-3652	No 1p/19q-Codeletion	TCGA Training
TCGA-12-3653	No 1p/19q-Codeletion	TCGA Training
TCGA-12-5295	No 1p/19q-Codeletion	TCGA Training
TCGA-12-5299	No 1p/19q-Codeletion	TCGA Training
TCGA-12-5301	No 1p/19q-Codeletion	TCGA Training
TCGA-14-0736	No 1p/19q-Codeletion	TCGA Training
TCGA-14-0740	No 1p/19q-Codeletion	TCGA Training
TCGA-14-0781	No 1p/19q-Codeletion	TCGA Training
TCGA-14-0786	No 1p/19q-Codeletion	TCGA Training
TCGA-14-0787	No 1p/19q-Codeletion	TCGA Training
TCGA-14-0789	No 1p/19q-Codeletion	TCGA Training
TCGA-14-0790	No 1p/19q-Codeletion	TCGA Training
TCGA-14-0813	No 1p/19q-Codeletion	TCGA Training
TCGA-14-0817	No 1p/19q-Codeletion	TCGA Training
TCGA-14-0862	No 1p/19q-Codeletion	TCGA Training
TCGA-14-0871	No 1p/19q-Codeletion	TCGA Training
TCGA-14-1034	No 1p/19q-Codeletion	TCGA Training
TCGA-14-1043	No 1p/19q-Codeletion	TCGA Training
TCGA-14-1395	No 1p/19q-Codeletion	TCGA Training
TCGA-14-1450	No 1p/19q-Codeletion	TCGA Training
TCGA-14-1456	No 1p/19q-Codeletion	TCGA Training
TCGA-14-1823	No 1p/19q-Codeletion	TCGA Training
TCGA-14-1825	No 1p/19q-Codeletion	TCGA Training
TCGA-14-1829	No 1p/19q-Codeletion	TCGA Training
TCGA-14-2554	No 1p/19q-Codeletion	TCGA Training
TCGA-14-4157	No 1p/19q-Codeletion	TCGA Training
TCGA-15-0742	No 1p/19q-Codeletion	TCGA Training
TCGA-16-0846	No 1p/19q-Codeletion	TCGA Training
TCGA-16-0848	No 1p/19q-Codeletion	TCGA Training
TCGA-16-0861	No 1p/19q-Codeletion	TCGA Training
TCGA-16-1045	No 1p/19q-Codeletion	TCGA Training
TCGA-16-1048	No 1p/19q-Codeletion	TCGA Training
TCGA-19-1390	No 1p/19q-Codeletion	TCGA Training
TCGA-19-1787	No 1p/19q-Codeletion	TCGA Training
TCGA-19-2619	No 1p/19q-Codeletion	TCGA Training
TCGA-19-2620	No 1p/19q-Codeletion	TCGA Training
TCGA-19-2623	No 1p/19q-Codeletion	TCGA Training
TCGA-19-2624	No 1p/19q-Codeletion	TCGA Training
TCGA-19-2625	No 1p/19q-Codeletion	TCGA Training
TCGA-19-2629	No 1p/19q-Codeletion	TCGA Training
TCGA-19-2631	No 1p/19q-Codeletion	TCGA Training
TCGA-19-4065	No 1p/19q-Codeletion	TCGA Training
TCGA-19-5947	No 1p/19q-Codeletion	TCGA Training
TCGA-19-5950	No 1p/19q-Codeletion	TCGA Training
TCGA-19-5951	No 1p/19q-Codeletion	TCGA Training
TCGA-19-5952	No 1p/19q-Codeletion	TCGA Training
TCGA-19-5953	No 1p/19q-Codeletion	TCGA Training
TCGA-19-5954	No 1p/19q-Codeletion	TCGA Training
TCGA-19-5955	No 1p/19q-Codeletion	TCGA Training
TCGA-19-5956	No 1p/19q-Codeletion	TCGA Training
TCGA-19-5958	No 1p/19q-Codeletion	TCGA Training
TCGA-19-5959	No 1p/19q-Codeletion	TCGA Training
TCGA-19-5960	No 1p/19q-Codeletion	TCGA Training
TCGA-19-A60I	No 1p/19q-Codeletion	TCGA Training
TCGA-19-A6J4	No 1p/19q-Codeletion	TCGA Training
TCGA-19-A6J5	No 1p/19q-Codeletion	TCGA Training
TCGA-26-1439	No 1p/19q-Codeletion	TCGA Training
TCGA-26-1442	No 1p/19q-Codeletion	TCGA Training
TCGA-26-5132	No 1p/19q-Codeletion	TCGA Training
TCGA-26-5133	No 1p/19q-Codeletion	TCGA Training
TCGA-26-5134	No 1p/19q-Codeletion	TCGA Training
TCGA-26-5135	No 1p/19q-Codeletion	TCGA Training
TCGA-26-5136	No 1p/19q-Codeletion	TCGA Training
TCGA-26-5139	No 1p/19q-Codeletion	TCGA Training
TCGA-26-6173	No 1p/19q-Codeletion	TCGA Training
TCGA-26-6174	No 1p/19q-Codeletion	TCGA Training
TCGA-26-A7UX	No 1p/19q-Codeletion	TCGA Training
TCGA-27-1830	No 1p/19q-Codeletion	TCGA Training
TCGA-27-1831	No 1p/19q-Codeletion	TCGA Training
TCGA-27-1832	No 1p/19q-Codeletion	TCGA Training
TCGA-27-1833	No 1p/19q-Codeletion	TCGA Training
TCGA-27-1834	No 1p/19q-Codeletion	TCGA Training
TCGA-27-1835	No 1p/19q-Codeletion	TCGA Training
TCGA-27-1836	No 1p/19q-Codeletion	TCGA Training
TCGA-27-1837	No 1p/19q-Codeletion	TCGA Training
TCGA-27-1838	No 1p/19q-Codeletion	TCGA Training
TCGA-27-2518	No 1p/19q-Codeletion	TCGA Training
TCGA-27-2519	No 1p/19q-Codeletion	TCGA Training
TCGA-27-2521	No 1p/19q-Codeletion	TCGA Training
TCGA-27-2523	No 1p/19q-Codeletion	TCGA Training
TCGA-27-2524	No 1p/19q-Codeletion	TCGA Training
TCGA-27-2526	No 1p/19q-Codeletion	TCGA Training
TCGA-27-2527	No 1p/19q-Codeletion	TCGA Training
TCGA-27-2528	No 1p/19q-Codeletion	TCGA Training
TCGA-28-1747	No 1p/19q-Codeletion	TCGA Training
TCGA-28-1753	No 1p/19q-Codeletion	TCGA Training
TCGA-28-2501	No 1p/19q-Codeletion	TCGA Training
TCGA-28-2502	No 1p/19q-Codeletion	TCGA Training
TCGA-28-2509	No 1p/19q-Codeletion	TCGA Training
TCGA-28-2510	No 1p/19q-Codeletion	TCGA Training
TCGA-28-2513	No 1p/19q-Codeletion	TCGA Training
TCGA-28-2514	No 1p/19q-Codeletion	TCGA Training
TCGA-28-5204	No 1p/19q-Codeletion	TCGA Training
TCGA-28-5207	No 1p/19q-Codeletion	TCGA Training
TCGA-28-5208	No 1p/19q-Codeletion	TCGA Training
TCGA-28-5209	No 1p/19q-Codeletion	TCGA Training
TCGA-28-5211	No 1p/19q-Codeletion	TCGA Training
TCGA-28-5213	No 1p/19q-Codeletion	TCGA Training
TCGA-28-5214	No 1p/19q-Codeletion	TCGA Training
TCGA-28-5215	No 1p/19q-Codeletion	TCGA Training
TCGA-28-5216	No 1p/19q-Codeletion	TCGA Training
TCGA-28-5218	No 1p/19q-Codeletion	TCGA Training
TCGA-28-5219	No 1p/19q-Codeletion	TCGA Training
TCGA-28-5220	No 1p/19q-Codeletion	TCGA Training
TCGA-28-6450	No 1p/19q-Codeletion	TCGA Training
TCGA-32-1970	No 1p/19q-Codeletion	TCGA Training
TCGA-32-1977	No 1p/19q-Codeletion	TCGA Training
TCGA-32-1979	No 1p/19q-Codeletion	TCGA Training
TCGA-32-1980	No 1p/19q-Codeletion	TCGA Training
TCGA-32-1982	No 1p/19q-Codeletion	TCGA Training
TCGA-32-1986	No 1p/19q-Codeletion	TCGA Training
TCGA-32-1991	No 1p/19q-Codeletion	TCGA Training
TCGA-32-2491	No 1p/19q-Codeletion	TCGA Training
TCGA-32-2494	No 1p/19q-Codeletion	TCGA Training
TCGA-32-2495	No 1p/19q-Codeletion	TCGA Training
TCGA-32-2615	No 1p/19q-Codeletion	TCGA Training
TCGA-32-2616	No 1p/19q-Codeletion	TCGA Training
TCGA-32-2632	No 1p/19q-Codeletion	TCGA Training
TCGA-32-2634	No 1p/19q-Codeletion	TCGA Training
TCGA-32-2638	No 1p/19q-Codeletion	TCGA Training
TCGA-32-4208	No 1p/19q-Codeletion	TCGA Training
TCGA-32-4210	No 1p/19q-Codeletion	TCGA Training
TCGA-32-4211	No 1p/19q-Codeletion	TCGA Training
TCGA-32-4213	No 1p/19q-Codeletion	TCGA Training
TCGA-32-4719	No 1p/19q-Codeletion	TCGA Training
TCGA-32-5222	No 1p/19q-Codeletion	TCGA Training
TCGA-41-2571	No 1p/19q-Codeletion	TCGA Training
TCGA-41-2572	No 1p/19q-Codeletion	TCGA Training
TCGA-41-2573	No 1p/19q-Codeletion	TCGA Training
TCGA-41-2575	No 1p/19q-Codeletion	TCGA Training
TCGA-41-3392	No 1p/19q-Codeletion	TCGA Training
TCGA-41-3393	No 1p/19q-Codeletion	TCGA Training
TCGA-41-3915	No 1p/19q-Codeletion	TCGA Training
TCGA-41-4097	No 1p/19q-Codeletion	TCGA Training
TCGA-41-5651	No 1p/19q-Codeletion	TCGA Training
TCGA-41-6646	No 1p/19q-Codeletion	TCGA Training
TCGA-4W-AA9R	No 1p/19q-Codeletion	TCGA Training
TCGA-4W-AA9S	No 1p/19q-Codeletion	TCGA Training
TCGA-4W-AA9T	No 1p/19q-Codeletion	TCGA Training
TCGA-74-6573	No 1p/19q-Codeletion	TCGA Training
TCGA-74-6575	No 1p/19q-Codeletion	TCGA Training
TCGA-74-6577	No 1p/19q-Codeletion	TCGA Training
TCGA-74-6578	No 1p/19q-Codeletion	TCGA Training
TCGA-74-6581	No 1p/19q-Codeletion	TCGA Training
TCGA-74-6584	No 1p/19q-Codeletion	TCGA Training
TCGA-76-4925	No 1p/19q-Codeletion	TCGA Training
TCGA-76-4926	No 1p/19q-Codeletion	TCGA Training
TCGA-76-4928	No 1p/19q-Codeletion	TCGA Training
TCGA-76-4929	No 1p/19q-Codeletion	TCGA Training
TCGA-76-4931	No 1p/19q-Codeletion	TCGA Training
TCGA-76-4934	No 1p/19q-Codeletion	TCGA Training
TCGA-76-4935	No 1p/19q-Codeletion	TCGA Training
TCGA-76-6191	No 1p/19q-Codeletion	TCGA Training
TCGA-76-6192	No 1p/19q-Codeletion	TCGA Training
TCGA-76-6193	No 1p/19q-Codeletion	TCGA Training
TCGA-76-6280	No 1p/19q-Codeletion	TCGA Training
TCGA-76-6282	No 1p/19q-Codeletion	TCGA Training
TCGA-76-6283	No 1p/19q-Codeletion	TCGA Training
TCGA-76-6285	No 1p/19q-Codeletion	TCGA Training
TCGA-76-6286	No 1p/19q-Codeletion	TCGA Training
TCGA-76-6656	No 1p/19q-Codeletion	TCGA Training
TCGA-76-6657	No 1p/19q-Codeletion	TCGA Training
TCGA-76-6660	No 1p/19q-Codeletion	TCGA Training
TCGA-76-6661	No 1p/19q-Codeletion	TCGA Training
TCGA-76-6662	No 1p/19q-Codeletion	TCGA Training
TCGA-76-6663	No 1p/19q-Codeletion	TCGA Training
TCGA-76-6664	No 1p/19q-Codeletion	TCGA Training
TCGA-81-5910	No 1p/19q-Codeletion	TCGA Training
TCGA-81-5911	No 1p/19q-Codeletion	TCGA Training
TCGA-87-5896	No 1p/19q-Codeletion	TCGA Training
TCGA-CS-4938	No 1p/19q-Codeletion	TCGA Training
TCGA-CS-4941	No 1p/19q-Codeletion	TCGA Training
TCGA-CS-4942	No 1p/19q-Codeletion	TCGA Training
TCGA-CS-4943	No 1p/19q-Codeletion	TCGA Training
TCGA-CS-4944	No 1p/19q-Codeletion	TCGA Training
TCGA-CS-5393	No 1p/19q-Codeletion	TCGA Training
TCGA-CS-5395	No 1p/19q-Codeletion	TCGA Training
TCGA-CS-5397	No 1p/19q-Codeletion	TCGA Training
TCGA-CS-6186	No 1p/19q-Codeletion	TCGA Training
TCGA-CS-6188	No 1p/19q-Codeletion	TCGA Training
TCGA-CS-6290	No 1p/19q-Codeletion	TCGA Training
TCGA-CS-6665	No 1p/19q-Codeletion	TCGA Training
TCGA-CS-6666	No 1p/19q-Codeletion	TCGA Training
TCGA-CS-6667	No 1p/19q-Codeletion	TCGA Training
TCGA-DB-5270	No 1p/19q-Codeletion	TCGA Training
TCGA-DB-5273	No 1p/19q-Codeletion	TCGA Training
TCGA-DB-5275	No 1p/19q-Codeletion	TCGA Training
TCGA-DB-5276	No 1p/19q-Codeletion	TCGA Training
TCGA-DB-5277	No 1p/19q-Codeletion	TCGA Training
TCGA-DB-5280	No 1p/19q-Codeletion	TCGA Training
TCGA-DB-5281	No 1p/19q-Codeletion	TCGA Training
TCGA-DB-A4X9	No 1p/19q-Codeletion	TCGA Training
TCGA-DB-A4XB	No 1p/19q-Codeletion	TCGA Training
TCGA-DB-A4XC	No 1p/19q-Codeletion	TCGA Training
TCGA-DB-A4XD	No 1p/19q-Codeletion	TCGA Training
TCGA-DB-A4XE	No 1p/19q-Codeletion	TCGA Training
TCGA-DB-A4XF	No 1p/19q-Codeletion	TCGA Training
TCGA-DB-A64O	No 1p/19q-Codeletion	TCGA Training
TCGA-DB-A64S	No 1p/19q-Codeletion	TCGA Training
TCGA-DB-A64X	No 1p/19q-Codeletion	TCGA Training
TCGA-DB-A75L	No 1p/19q-Codeletion	TCGA Training
TCGA-DB-A75M	No 1p/19q-Codeletion	TCGA Training
TCGA-DB-A75O	No 1p/19q-Codeletion	TCGA Training
TCGA-DH-5142	No 1p/19q-Codeletion	TCGA Training
TCGA-DH-5143	No 1p/19q-Codeletion	TCGA Training
TCGA-DH-A66B	No 1p/19q-Codeletion	TCGA Training
TCGA-DH-A66D	No 1p/19q-Codeletion	TCGA Training
TCGA-DH-A66G	No 1p/19q-Codeletion	TCGA Training
TCGA-DH-A7UT	No 1p/19q-Codeletion	TCGA Training
TCGA-DH-A7UU	No 1p/19q-Codeletion	TCGA Training
TCGA-DH-A7UV	No 1p/19q-Codeletion	TCGA Training
TCGA-DU-5847	No 1p/19q-Codeletion	TCGA Training
TCGA-DU-5851	No 1p/19q-Codeletion	TCGA Training
TCGA-DU-5852	No 1p/19q-Codeletion	TCGA Training
TCGA-DU-5853	No 1p/19q-Codeletion	TCGA Training
TCGA-DU-5854	No 1p/19q-Codeletion	TCGA Training
TCGA-DU-5855	No 1p/19q-Codeletion	TCGA Training
TCGA-DU-5871	No 1p/19q-Codeletion	TCGA Training
TCGA-DU-5872	No 1p/19q-Codeletion	TCGA Training
TCGA-DU-6395	No 1p/19q-Codeletion	TCGA Training
TCGA-DU-6396	No 1p/19q-Codeletion	TCGA Training
TCGA-DU-6399	No 1p/19q-Codeletion	TCGA Training
TCGA-DU-6401	No 1p/19q-Codeletion	TCGA Training
TCGA-DU-6402	No 1p/19q-Codeletion	TCGA Training
TCGA-DU-6403	No 1p/19q-Codeletion	TCGA Training
TCGA-DU-6405	No 1p/19q-Codeletion	TCGA Training
TCGA-DU-6406	No 1p/19q-Codeletion	TCGA Training
TCGA-DU-6407	No 1p/19q-Codeletion	TCGA Training
TCGA-DU-6408	No 1p/19q-Codeletion	TCGA Training
TCGA-DU-6542	No 1p/19q-Codeletion	TCGA Training
TCGA-DU-7006	No 1p/19q-Codeletion	TCGA Training
TCGA-DU-7007	No 1p/19q-Codeletion	TCGA Training
TCGA-DU-7008	No 1p/19q-Codeletion	TCGA Training
TCGA-DU-7010	No 1p/19q-Codeletion	TCGA Training
TCGA-DU-7011	No 1p/19q-Codeletion	TCGA Training
TCGA-DU-7012	No 1p/19q-Codeletion	TCGA Training
TCGA-DU-7013	No 1p/19q-Codeletion	TCGA Training
TCGA-DU-7015	No 1p/19q-Codeletion	TCGA Training
TCGA-DU-7019	No 1p/19q-Codeletion	TCGA Training
TCGA-DU-7290	No 1p/19q-Codeletion	TCGA Training
TCGA-DU-7292	No 1p/19q-Codeletion	TCGA Training
TCGA-DU-7298	No 1p/19q-Codeletion	TCGA Training
TCGA-DU-7299	No 1p/19q-Codeletion	TCGA Training
TCGA-DU-7301	No 1p/19q-Codeletion	TCGA Training
TCGA-DU-7304	No 1p/19q-Codeletion	TCGA Training
TCGA-DU-7306	No 1p/19q-Codeletion	TCGA Training
TCGA-DU-7309	No 1p/19q-Codeletion	TCGA Training
TCGA-DU-8158	No 1p/19q-Codeletion	TCGA Training
TCGA-DU-8161	No 1p/19q-Codeletion	TCGA Training
TCGA-DU-8162	No 1p/19q-Codeletion	TCGA Training
TCGA-DU-8163	No 1p/19q-Codeletion	TCGA Training
TCGA-DU-8165	No 1p/19q-Codeletion	TCGA Training
TCGA-DU-8166	No 1p/19q-Codeletion	TCGA Training
TCGA-DU-8167	No 1p/19q-Codeletion	TCGA Training
TCGA-DU-A5TP	No 1p/19q-Codeletion	TCGA Training
TCGA-DU-A5TR	No 1p/19q-Codeletion	TCGA Training
TCGA-DU-A5TS	No 1p/19q-Codeletion	TCGA Training
TCGA-DU-A5TT	No 1p/19q-Codeletion	TCGA Training
TCGA-DU-A5TU	No 1p/19q-Codeletion	TCGA Training
TCGA-DU-A5TW	No 1p/19q-Codeletion	TCGA Training
TCGA-DU-A5TY	No 1p/19q-Codeletion	TCGA Training
TCGA-DU-A6S7	No 1p/19q-Codeletion	TCGA Training
TCGA-DU-A76K	No 1p/19q-Codeletion	TCGA Training
TCGA-DU-A76L	No 1p/19q-Codeletion	TCGA Training
TCGA-DU-A76O	No 1p/19q-Codeletion	TCGA Training
TCGA-DU-A7T8	No 1p/19q-Codeletion	TCGA Training
TCGA-DU-A7TA	No 1p/19q-Codeletion	TCGA Training
TCGA-DU-A7TC	No 1p/19q-Codeletion	TCGA Training
TCGA-DU-A7TD	No 1p/19q-Codeletion	TCGA Training
TCGA-DU-A7TJ	No 1p/19q-Codeletion	TCGA Training
TCGA-E1-5302	No 1p/19q-Codeletion	TCGA Training
TCGA-E1-5303	No 1p/19q-Codeletion	TCGA Training
TCGA-E1-5304	No 1p/19q-Codeletion	TCGA Training
TCGA-E1-5305	No 1p/19q-Codeletion	TCGA Training
TCGA-E1-5307	No 1p/19q-Codeletion	TCGA Training
TCGA-E1-5322	No 1p/19q-Codeletion	TCGA Training
TCGA-E1-A7YD	No 1p/19q-Codeletion	TCGA Training
TCGA-E1-A7YE	No 1p/19q-Codeletion	TCGA Training
TCGA-E1-A7YH	No 1p/19q-Codeletion	TCGA Training
TCGA-E1-A7YI	No 1p/19q-Codeletion	TCGA Training
TCGA-E1-A7YJ	No 1p/19q-Codeletion	TCGA Training
TCGA-E1-A7YK	No 1p/19q-Codeletion	TCGA Training
TCGA-E1-A7YL	No 1p/19q-Codeletion	TCGA Training
TCGA-E1-A7YM	No 1p/19q-Codeletion	TCGA Training
TCGA-E1-A7YN	No 1p/19q-Codeletion	TCGA Training
TCGA-E1-A7YQ	No 1p/19q-Codeletion	TCGA Training
TCGA-E1-A7YU	No 1p/19q-Codeletion	TCGA Training
TCGA-E1-A7YV	No 1p/19q-Codeletion	TCGA Training
TCGA-E1-A7YW	No 1p/19q-Codeletion	TCGA Training
TCGA-E1-A7Z2	No 1p/19q-Codeletion	TCGA Training
TCGA-E1-A7Z3	No 1p/19q-Codeletion	TCGA Training
TCGA-E1-A7Z4	No 1p/19q-Codeletion	TCGA Training
TCGA-E1-A7Z6	No 1p/19q-Codeletion	TCGA Training
TCGA-F6-A8O4	No 1p/19q-Codeletion	TCGA Training
TCGA-FG-5965	No 1p/19q-Codeletion	TCGA Training
TCGA-FG-6688	No 1p/19q-Codeletion	TCGA Training
TCGA-FG-6689	No 1p/19q-Codeletion	TCGA Training
TCGA-FG-6690	No 1p/19q-Codeletion	TCGA Training
TCGA-FG-6691	No 1p/19q-Codeletion	TCGA Training
TCGA-FG-6692	No 1p/19q-Codeletion	TCGA Training
TCGA-FG-7636	No 1p/19q-Codeletion	TCGA Training
TCGA-FG-7643	No 1p/19q-Codeletion	TCGA Training
TCGA-FG-8182	No 1p/19q-Codeletion	TCGA Training
TCGA-FG-8185	No 1p/19q-Codeletion	TCGA Training
TCGA-FG-8188	No 1p/19q-Codeletion	TCGA Training
TCGA-FG-8191	No 1p/19q-Codeletion	TCGA Training
TCGA-FG-A4MT	No 1p/19q-Codeletion	TCGA Training
TCGA-FG-A4MU	No 1p/19q-Codeletion	TCGA Training
TCGA-FG-A4MW	No 1p/19q-Codeletion	TCGA Training
TCGA-FG-A4MX	No 1p/19q-Codeletion	TCGA Training
TCGA-FG-A4MY	No 1p/19q-Codeletion	TCGA Training
TCGA-FG-A60J	No 1p/19q-Codeletion	TCGA Training
TCGA-FG-A60L	No 1p/19q-Codeletion	TCGA Training
TCGA-FG-A6J3	No 1p/19q-Codeletion	TCGA Training
TCGA-FG-A70Y	No 1p/19q-Codeletion	TCGA Training
TCGA-FG-A70Z	No 1p/19q-Codeletion	TCGA Training
TCGA-FG-A711	No 1p/19q-Codeletion	TCGA Training
TCGA-FG-A87N	No 1p/19q-Codeletion	TCGA Training
TCGA-FG-A87Q	No 1p/19q-Codeletion	TCGA Training
TCGA-FN-7833	No 1p/19q-Codeletion	TCGA Training
TCGA-HT-7470	No 1p/19q-Codeletion	TCGA Training
TCGA-HT-7472	No 1p/19q-Codeletion	TCGA Training
TCGA-HT-7473	No 1p/19q-Codeletion	TCGA Training
TCGA-HT-7474	No 1p/19q-Codeletion	TCGA Training
TCGA-HT-7475	No 1p/19q-Codeletion	TCGA Training
TCGA-HT-7476	No 1p/19q-Codeletion	TCGA Training
TCGA-HT-7477	No 1p/19q-Codeletion	TCGA Training
TCGA-HT-7478	No 1p/19q-Codeletion	TCGA Training
TCGA-HT-7479	No 1p/19q-Codeletion	TCGA Training
TCGA-HT-7482	No 1p/19q-Codeletion	TCGA Training
TCGA-HT-7483	No 1p/19q-Codeletion	TCGA Training
TCGA-HT-7485	No 1p/19q-Codeletion	TCGA Training
TCGA-HT-7601	No 1p/19q-Codeletion	TCGA Training
TCGA-HT-7602	No 1p/19q-Codeletion	TCGA Training
TCGA-HT-7603	No 1p/19q-Codeletion	TCGA Training
TCGA-HT-7604	No 1p/19q-Codeletion	TCGA Training
TCGA-HT-7606	No 1p/19q-Codeletion	TCGA Training
TCGA-HT-7609	No 1p/19q-Codeletion	TCGA Training
TCGA-HT-7610	No 1p/19q-Codeletion	TCGA Training
TCGA-HT-7611	No 1p/19q-Codeletion	TCGA Training
TCGA-HT-7676	No 1p/19q-Codeletion	TCGA Training
TCGA-HT-7684	No 1p/19q-Codeletion	TCGA Training
TCGA-HT-7686	No 1p/19q-Codeletion	TCGA Training
TCGA-HT-7688	No 1p/19q-Codeletion	TCGA Training
TCGA-HT-7689	No 1p/19q-Codeletion	TCGA Training
TCGA-HT-7690	No 1p/19q-Codeletion	TCGA Training
TCGA-HT-7693	No 1p/19q-Codeletion	TCGA Training
TCGA-HT-7854	No 1p/19q-Codeletion	TCGA Training
TCGA-HT-7855	No 1p/19q-Codeletion	TCGA Training
TCGA-HT-7858	No 1p/19q-Codeletion	TCGA Training
TCGA-HT-7860	No 1p/19q-Codeletion	TCGA Training
TCGA-HT-7873	No 1p/19q-Codeletion	TCGA Training
TCGA-HT-7879	No 1p/19q-Codeletion	TCGA Training
TCGA-HT-7880	No 1p/19q-Codeletion	TCGA Training
TCGA-HT-7882	No 1p/19q-Codeletion	TCGA Training
TCGA-HT-7884	No 1p/19q-Codeletion	TCGA Training
TCGA-HT-7902	No 1p/19q-Codeletion	TCGA Training
TCGA-HT-8011	No 1p/19q-Codeletion	TCGA Training
TCGA-HT-8013	No 1p/19q-Codeletion	TCGA Training
TCGA-HT-8018	No 1p/19q-Codeletion	TCGA Training
TCGA-HT-8104	No 1p/19q-Codeletion	TCGA Training
TCGA-HT-8106	No 1p/19q-Codeletion	TCGA Training
TCGA-HT-8108	No 1p/19q-Codeletion	TCGA Training
TCGA-HT-8110	No 1p/19q-Codeletion	TCGA Training
TCGA-HT-8111	No 1p/19q-Codeletion	TCGA Training
TCGA-HT-8114	No 1p/19q-Codeletion	TCGA Training
TCGA-HT-8563	No 1p/19q-Codeletion	TCGA Training
TCGA-HT-8564	No 1p/19q-Codeletion	TCGA Training
TCGA-HT-A4DS	No 1p/19q-Codeletion	TCGA Training
TCGA-HT-A5R5	No 1p/19q-Codeletion	TCGA Training
TCGA-HT-A5R7	No 1p/19q-Codeletion	TCGA Training
TCGA-HT-A5RA	No 1p/19q-Codeletion	TCGA Training
TCGA-HT-A5RB	No 1p/19q-Codeletion	TCGA Training
TCGA-HT-A5RC	No 1p/19q-Codeletion	TCGA Training
TCGA-HT-A614	No 1p/19q-Codeletion	TCGA Training
TCGA-HT-A616	No 1p/19q-Codeletion	TCGA Training
TCGA-HT-A617	No 1p/19q-Codeletion	TCGA Training
TCGA-HT-A618	No 1p/19q-Codeletion	TCGA Training
TCGA-HT-A61B	No 1p/19q-Codeletion	TCGA Training
TCGA-HT-A61C	No 1p/19q-Codeletion	TCGA Training
TCGA-HT-A74H	No 1p/19q-Codeletion	TCGA Training
TCGA-HT-A74J	No 1p/19q-Codeletion	TCGA Training
TCGA-HT-A74O	No 1p/19q-Codeletion	TCGA Training
TCGA-HW-7489	No 1p/19q-Codeletion	TCGA Training
TCGA-HW-7490	No 1p/19q-Codeletion	TCGA Training
TCGA-HW-8319	No 1p/19q-Codeletion	TCGA Training
TCGA-HW-8320	No 1p/19q-Codeletion	TCGA Training
TCGA-HW-8321	No 1p/19q-Codeletion	TCGA Training
TCGA-HW-A5KK	No 1p/19q-Codeletion	TCGA Training
TCGA-HW-A5KL	No 1p/19q-Codeletion	TCGA Training
TCGA-HW-A5KM	No 1p/19q-Codeletion	TCGA Training
TCGA-IK-7675	No 1p/19q-Codeletion	TCGA Training
TCGA-KT-A7W1	No 1p/19q-Codeletion	TCGA Training
TCGA-OX-A56R	No 1p/19q-Codeletion	TCGA Training
TCGA-P5-A5EU	No 1p/19q-Codeletion	TCGA Training
TCGA-P5-A5EV	No 1p/19q-Codeletion	TCGA Training
TCGA-P5-A5EW	No 1p/19q-Codeletion	TCGA Training
TCGA-P5-A5EZ	No 1p/19q-Codeletion	TCGA Training
TCGA-P5-A5F1	No 1p/19q-Codeletion	TCGA Training
TCGA-P5-A5F2	No 1p/19q-Codeletion	TCGA Training
TCGA-P5-A5F4	No 1p/19q-Codeletion	TCGA Training
TCGA-P5-A72U	No 1p/19q-Codeletion	TCGA Training
TCGA-P5-A72W	No 1p/19q-Codeletion	TCGA Training
TCGA-P5-A72X	No 1p/19q-Codeletion	TCGA Training
TCGA-P5-A731	No 1p/19q-Codeletion	TCGA Training
TCGA-P5-A733	No 1p/19q-Codeletion	TCGA Training
TCGA-P5-A735	No 1p/19q-Codeletion	TCGA Training
TCGA-P5-A736	No 1p/19q-Codeletion	TCGA Training
TCGA-P5-A780	No 1p/19q-Codeletion	TCGA Training
TCGA-QH-A65S	No 1p/19q-Codeletion	TCGA Training
TCGA-QH-A6CS	No 1p/19q-Codeletion	TCGA Training
TCGA-QH-A6CV	No 1p/19q-Codeletion	TCGA Training
TCGA-QH-A6CW	No 1p/19q-Codeletion	TCGA Training
TCGA-QH-A6CX	No 1p/19q-Codeletion	TCGA Training
TCGA-QH-A6X3	No 1p/19q-Codeletion	TCGA Training
TCGA-QH-A6X9	No 1p/19q-Codeletion	TCGA Training
TCGA-QH-A6XA	No 1p/19q-Codeletion	TCGA Training
TCGA-QH-A6XC	No 1p/19q-Codeletion	TCGA Training
TCGA-QH-A870	No 1p/19q-Codeletion	TCGA Training
TCGA-R8-A6YH	No 1p/19q-Codeletion	TCGA Training
TCGA-RR-A6KA	No 1p/19q-Codeletion	TCGA Training
TCGA-RR-A6KB	No 1p/19q-Codeletion	TCGA Training
TCGA-RR-A6KC	No 1p/19q-Codeletion	TCGA Training
TCGA-RY-A83Z	No 1p/19q-Codeletion	TCGA Training
TCGA-RY-A843	No 1p/19q-Codeletion	TCGA Training
TCGA-RY-A845	No 1p/19q-Codeletion	TCGA Training
TCGA-S9-A6TS	No 1p/19q-Codeletion	TCGA Training
TCGA-S9-A6TU	No 1p/19q-Codeletion	TCGA Training
TCGA-S9-A6TV	No 1p/19q-Codeletion	TCGA Training
TCGA-S9-A6TZ	No 1p/19q-Codeletion	TCGA Training
TCGA-S9-A6U0	No 1p/19q-Codeletion	TCGA Training
TCGA-S9-A6U1	No 1p/19q-Codeletion	TCGA Training
TCGA-S9-A6U6	No 1p/19q-Codeletion	TCGA Training
TCGA-S9-A6U8	No 1p/19q-Codeletion	TCGA Training
TCGA-S9-A6U9	No 1p/19q-Codeletion	TCGA Training
TCGA-S9-A6WG	No 1p/19q-Codeletion	TCGA Training
TCGA-S9-A6WM	No 1p/19q-Codeletion	TCGA Training
TCGA-S9-A6WO	No 1p/19q-Codeletion	TCGA Training
TCGA-S9-A6WQ	No 1p/19q-Codeletion	TCGA Training
TCGA-S9-A7IS	No 1p/19q-Codeletion	TCGA Training
TCGA-S9-A7IX	No 1p/19q-Codeletion	TCGA Training
TCGA-S9-A7IZ	No 1p/19q-Codeletion	TCGA Training
TCGA-S9-A7J0	No 1p/19q-Codeletion	TCGA Training
TCGA-S9-A7QW	No 1p/19q-Codeletion	TCGA Training
TCGA-S9-A7QX	No 1p/19q-Codeletion	TCGA Training
TCGA-S9-A7R2	No 1p/19q-Codeletion	TCGA Training
TCGA-S9-A7R3	No 1p/19q-Codeletion	TCGA Training
TCGA-S9-A7R4	No 1p/19q-Codeletion	TCGA Training
TCGA-S9-A7R7	No 1p/19q-Codeletion	TCGA Training
TCGA-S9-A7R8	No 1p/19q-Codeletion	TCGA Training
TCGA-S9-A89Z	No 1p/19q-Codeletion	TCGA Training
TCGA-TM-A7C3	No 1p/19q-Codeletion	TCGA Training
TCGA-TM-A7C4	No 1p/19q-Codeletion	TCGA Training
TCGA-TM-A7CA	No 1p/19q-Codeletion	TCGA Training
TCGA-TM-A7CF	No 1p/19q-Codeletion	TCGA Training
TCGA-TM-A84B	No 1p/19q-Codeletion	TCGA Training
TCGA-TM-A84F	No 1p/19q-Codeletion	TCGA Training
TCGA-TM-A84H	No 1p/19q-Codeletion	TCGA Training
TCGA-TM-A84I	No 1p/19q-Codeletion	TCGA Training
TCGA-TM-A84L	No 1p/19q-Codeletion	TCGA Training
TCGA-TM-A84Q	No 1p/19q-Codeletion	TCGA Training
TCGA-TM-A84T	No 1p/19q-Codeletion	TCGA Training
TCGA-TQ-A7RF	No 1p/19q-Codeletion	TCGA Training
TCGA-TQ-A7RH	No 1p/19q-Codeletion	TCGA Training
TCGA-TQ-A7RJ	No 1p/19q-Codeletion	TCGA Training
TCGA-TQ-A7RK	No 1p/19q-Codeletion	TCGA Training
TCGA-TQ-A7RM	No 1p/19q-Codeletion	TCGA Training
TCGA-TQ-A7RP	No 1p/19q-Codeletion	TCGA Training
TCGA-TQ-A7RR	No 1p/19q-Codeletion	TCGA Training
TCGA-TQ-A7RV	No 1p/19q-Codeletion	TCGA Training
TCGA-TQ-A7RW	No 1p/19q-Codeletion	TCGA Training
TCGA-TQ-A8XE	No 1p/19q-Codeletion	TCGA Training
TCGA-VM-A8C8	No 1p/19q-Codeletion	TCGA Training
TCGA-VM-A8CF	No 1p/19q-Codeletion	TCGA Training
TCGA-VM-A8CH	No 1p/19q-Codeletion	TCGA Training
TCGA-VV-A86M	No 1p/19q-Codeletion	TCGA Training
TCGA-VW-A8FI	No 1p/19q-Codeletion	TCGA Training
TCGA-WH-A86K	No 1p/19q-Codeletion	TCGA Training
TCGA-WY-A858	No 1p/19q-Codeletion	TCGA Training
TCGA-WY-A859	No 1p/19q-Codeletion	TCGA Training
TCGA-WY-A85A	No 1p/19q-Codeletion	TCGA Training
TCGA-WY-A85B	No 1p/19q-Codeletion	TCGA Training
TCGA-WY-A85C	No 1p/19q-Codeletion	TCGA Training
TCGA-WY-A85D	No 1p/19q-Codeletion	TCGA Training
TCGA-WY-A85E	No 1p/19q-Codeletion	TCGA Training
glioma_mskcc_2019_417	1p/19q-Codeletion	Jonsson et al.
glioma_mskcc_2019_612	1p/19q-Codeletion	Jonsson et al.
glioma_mskcc_2019_559	1p/19q-Codeletion	Jonsson et al.
glioma_mskcc_2019_600	1p/19q-Codeletion	Jonsson et al.
glioma_mskcc_2019_562	1p/19q-Codeletion	Jonsson et al.
glioma_mskcc_2019_616	1p/19q-Codeletion	Jonsson et al.
glioma_mskcc_2019_610	1p/19q-Codeletion	Jonsson et al.
glioma_mskcc_2019_565	1p/19q-Codeletion	Jonsson et al.
glioma_mskcc_2019_582	1p/19q-Codeletion	Jonsson et al.
glioma_mskcc_2019_607	1p/19q-Codeletion	Jonsson et al.
glioma_mskcc_2019_609	1p/19q-Codeletion	Jonsson et al.
glioma_mskcc_2019_564	1p/19q-Codeletion	Jonsson et al.
glioma_mskcc_2019_563	1p/19q-Codeletion	Jonsson et al.
glioma_mskcc_2019_621	1p/19q-Codeletion	Jonsson et al.
glioma_mskcc_2019_599	1p/19q-Codeletion	Jonsson et al.
glioma_mskcc_2019_619	1p/19q-Codeletion	Jonsson et al.
glioma_mskcc_2019_618	1p/19q-Codeletion	Jonsson et al.
glioma_mskcc_2019_615	1p/19q-Codeletion	Jonsson et al.
glioma_mskcc_2019_622	1p/19q-Codeletion	Jonsson et al.
glioma_mskcc_2019_623	1p/19q-Codeletion	Jonsson et al.
glioma_mskcc_2019_557	1p/19q-Codeletion	Jonsson et al.
glioma_mskcc_2019_591	1p/19q-Codeletion	Jonsson et al.
glioma_mskcc_2019_617	1p/19q-Codeletion	Jonsson et al.
glioma_mskcc_2019_624	1p/19q-Codeletion	Jonsson et al.
glioma_mskcc_2019_577	1p/19q-Codeletion	Jonsson et al.
glioma_mskcc_2019_626	1p/19q-Codeletion	Jonsson et al.
glioma_mskcc_2019_574	1p/19q-Codeletion	Jonsson et al.
glioma_mskcc_2019_625	1p/19q-Codeletion	Jonsson et al.
glioma_mskcc_2019_575	1p/19q-Codeletion	Jonsson et al.
glioma_mskcc_2019_578	1p/19q-Codeletion	Jonsson et al.
glioma_mskcc_2019_576	1p/19q-Codeletion	Jonsson et al.
glioma_mskcc_2019_598	1p/19q-Codeletion	Jonsson et al.
glioma_mskcc_2019_627	1p/19q-Codeletion	Jonsson et al.
glioma_mskcc_2019_592	1p/19q-Codeletion	Jonsson et al.
glioma_mskcc_2019_605	1p/19q-Codeletion	Jonsson et al.
glioma_mskcc_2019_708	1p/19q-Codeletion	Jonsson et al.
glioma_mskcc_2019_699	1p/19q-Codeletion	Jonsson et al.
glioma_mskcc_2019_700	1p/19q-Codeletion	Jonsson et al.
glioma_mskcc_2019_720	1p/19q-Codeletion	Jonsson et al.
glioma_mskcc_2019_698	1p/19q-Codeletion	Jonsson et al.
glioma_mskcc_2019_756	1p/19q-Codeletion	Jonsson et al.
glioma_mskcc_2019_715	1p/19q-Codeletion	Jonsson et al.
glioma_mskcc_2019_724	1p/19q-Codeletion	Jonsson et al.
glioma_mskcc_2019_702	1p/19q-Codeletion	Jonsson et al.
glioma_mskcc_2019_730	1p/19q-Codeletion	Jonsson et al.
glioma_mskcc_2019_737	1p/19q-Codeletion	Jonsson et al.
glioma_mskcc_2019_731	1p/19q-Codeletion	Jonsson et al.
glioma_mskcc_2019_768	1p/19q-Codeletion	Jonsson et al.
glioma_mskcc_2019_771	1p/19q-Codeletion	Jonsson et al.
glioma_mskcc_2019_154	No 1p/19q-Codeletion	Jonsson et al.
glioma_mskcc_2019_366	No 1p/19q-Codeletion	Jonsson et al.
glioma_mskcc_2019_109	No 1p/19q-Codeletion	Jonsson et al.
glioma_mskcc_2019_304	No 1p/19q-Codeletion	Jonsson et al.
glioma_mskcc_2019_346	No 1p/19q-Codeletion	Jonsson et al.
glioma_mskcc_2019_367	No 1p/19q-Codeletion	Jonsson et al.
glioma_mskcc_2019_143	No 1p/19q-Codeletion	Jonsson et al.
glioma_mskcc_2019_106	No 1p/19q-Codeletion	Jonsson et al.
glioma_mskcc_2019_176	No 1p/19q-Codeletion	Jonsson et al.
glioma_mskcc_2019_169	No 1p/19q-Codeletion	Jonsson et al.
glioma_mskcc_2019_457	No 1p/19q-Codeletion	Jonsson et al.
glioma_mskcc_2019_102	No 1p/19q-Codeletion	Jonsson et al.
glioma_mskcc_2019_175	No 1p/19q-Codeletion	Jonsson et al.
glioma_mskcc_2019_351	No 1p/19q-Codeletion	Jonsson et al.
glioma_mskcc_2019_248	No 1p/19q-Codeletion	Jonsson et al.
glioma_mskcc_2019_151	No 1p/19q-Codeletion	Jonsson et al.
glioma_mskcc_2019_177	No 1p/19q-Codeletion	Jonsson et al.
glioma_mskcc_2019_50	No 1p/19q-Codeletion	Jonsson et al.
glioma_mskcc_2019_354	No 1p/19q-Codeletion	Jonsson et al.
glioma_mskcc_2019_179	No 1p/19q-Codeletion	Jonsson et al.
glioma_mskcc_2019_236	No 1p/19q-Codeletion	Jonsson et al.
glioma_mskcc_2019_100	No 1p/19q-Codeletion	Jonsson et al.
glioma_mskcc_2019_233	No 1p/19q-Codeletion	Jonsson et al.
glioma_mskcc_2019_325	No 1p/19q-Codeletion	Jonsson et al.
glioma_mskcc_2019_232	No 1p/19q-Codeletion	Jonsson et al.
glioma_mskcc_2019_168	No 1p/19q-Codeletion	Jonsson et al.
glioma_mskcc_2019_15	No 1p/19q-Codeletion	Jonsson et al.
glioma_mskcc_2019_352	No 1p/19q-Codeletion	Jonsson et al.
glioma_mskcc_2019_370	No 1p/19q-Codeletion	Jonsson et al.
glioma_mskcc_2019_178	No 1p/19q-Codeletion	Jonsson et al.
glioma_mskcc_2019_13	No 1p/19q-Codeletion	Jonsson et al.
glioma_mskcc_2019_512	No 1p/19q-Codeletion	Jonsson et al.
glioma_mskcc_2019_266	No 1p/19q-Codeletion	Jonsson et al.
glioma_mskcc_2019_12	No 1p/19q-Codeletion	Jonsson et al.
glioma_mskcc_2019_51	No 1p/19q-Codeletion	Jonsson et al.
glioma_mskcc_2019_680	No 1p/19q-Codeletion	Jonsson et al.
glioma_mskcc_2019_181	No 1p/19q-Codeletion	Jonsson et al.
glioma_mskcc_2019_180	No 1p/19q-Codeletion	Jonsson et al.
glioma_mskcc_2019_303	No 1p/19q-Codeletion	Jonsson et al.
glioma_mskcc_2019_198	No 1p/19q-Codeletion	Jonsson et al.
glioma_mskcc_2019_501	No 1p/19q-Codeletion	Jonsson et al.
glioma_mskcc_2019_52	No 1p/19q-Codeletion	Jonsson et al.
glioma_mskcc_2019_99	No 1p/19q-Codeletion	Jonsson et al.
glioma_mskcc_2019_14	No 1p/19q-Codeletion	Jonsson et al.
glioma_mskcc_2019_401	No 1p/19q-Codeletion	Jonsson et al.
glioma_mskcc_2019_158	No 1p/19q-Codeletion	Jonsson et al.
glioma_mskcc_2019_368	No 1p/19q-Codeletion	Jonsson et al.
glioma_mskcc_2019_92	No 1p/19q-Codeletion	Jonsson et al.
glioma_mskcc_2019_420	No 1p/19q-Codeletion	Jonsson et al.
glioma_mskcc_2019_357	No 1p/19q-Codeletion	Jonsson et al.
glioma_mskcc_2019_17	No 1p/19q-Codeletion	Jonsson et al.
glioma_mskcc_2019_490	No 1p/19q-Codeletion	Jonsson et al.
glioma_mskcc_2019_107	No 1p/19q-Codeletion	Jonsson et al.
glioma_mskcc_2019_166	No 1p/19q-Codeletion	Jonsson et al.
glioma_mskcc_2019_25	No 1p/19q-Codeletion	Jonsson et al.
glioma_mskcc_2019_245	No 1p/19q-Codeletion	Jonsson et al.
glioma_mskcc_2019_22	No 1p/19q-Codeletion	Jonsson et al.
glioma_mskcc_2019_103	No 1p/19q-Codeletion	Jonsson et al.
glioma_mskcc_2019_219	No 1p/19q-Codeletion	Jonsson et al.
glioma_mskcc_2019_161	No 1p/19q-Codeletion	Jonsson et al.
glioma_mskcc_2019_404	No 1p/19q-Codeletion	Jonsson et al.
glioma_mskcc_2019_269	No 1p/19q-Codeletion	Jonsson et al.
glioma_mskcc_2019_358	No 1p/19q-Codeletion	Jonsson et al.
glioma_mskcc_2019_16	No 1p/19q-Codeletion	Jonsson et al.
glioma_mskcc_2019_270	No 1p/19q-Codeletion	Jonsson et al.
glioma_mskcc_2019_372	No 1p/19q-Codeletion	Jonsson et al.
glioma_mskcc_2019_347	No 1p/19q-Codeletion	Jonsson et al.
glioma_mskcc_2019_26	No 1p/19q-Codeletion	Jonsson et al.
glioma_mskcc_2019_155	No 1p/19q-Codeletion	Jonsson et al.
glioma_mskcc_2019_55	No 1p/19q-Codeletion	Jonsson et al.
glioma_mskcc_2019_271	No 1p/19q-Codeletion	Jonsson et al.
glioma_mskcc_2019_265	No 1p/19q-Codeletion	Jonsson et al.
glioma_mskcc_2019_28	No 1p/19q-Codeletion	Jonsson et al.
glioma_mskcc_2019_249	No 1p/19q-Codeletion	Jonsson et al.
glioma_mskcc_2019_473	No 1p/19q-Codeletion	Jonsson et al.
glioma_mskcc_2019_54	No 1p/19q-Codeletion	Jonsson et al.
glioma_mskcc_2019_56	No 1p/19q-Codeletion	Jonsson et al.
glioma_mskcc_2019_246	No 1p/19q-Codeletion	Jonsson et al.
glioma_mskcc_2019_373	No 1p/19q-Codeletion	Jonsson et al.
glioma_mskcc_2019_521	No 1p/19q-Codeletion	Jonsson et al.
glioma_mskcc_2019_23	No 1p/19q-Codeletion	Jonsson et al.
glioma_mskcc_2019_316	No 1p/19q-Codeletion	Jonsson et al.
glioma_mskcc_2019_505	No 1p/19q-Codeletion	Jonsson et al.
glioma_mskcc_2019_33	No 1p/19q-Codeletion	Jonsson et al.
glioma_mskcc_2019_477	No 1p/19q-Codeletion	Jonsson et al.
glioma_mskcc_2019_34	No 1p/19q-Codeletion	Jonsson et al.
glioma_mskcc_2019_314	No 1p/19q-Codeletion	Jonsson et al.
glioma_mskcc_2019_53	No 1p/19q-Codeletion	Jonsson et al.
glioma_mskcc_2019_371	No 1p/19q-Codeletion	Jonsson et al.
glioma_mskcc_2019_29	No 1p/19q-Codeletion	Jonsson et al.
glioma_mskcc_2019_4	No 1p/19q-Codeletion	Jonsson et al.
glioma_mskcc_2019_449	No 1p/19q-Codeletion	Jonsson et al.
glioma_mskcc_2019_116	No 1p/19q-Codeletion	Jonsson et al.
glioma_mskcc_2019_21	No 1p/19q-Codeletion	Jonsson et al.
glioma_mskcc_2019_391	No 1p/19q-Codeletion	Jonsson et al.
glioma_mskcc_2019_204	No 1p/19q-Codeletion	Jonsson et al.
glioma_mskcc_2019_244	No 1p/19q-Codeletion	Jonsson et al.
glioma_mskcc_2019_327	No 1p/19q-Codeletion	Jonsson et al.
glioma_mskcc_2019_268	No 1p/19q-Codeletion	Jonsson et al.
glioma_mskcc_2019_196	No 1p/19q-Codeletion	Jonsson et al.
glioma_mskcc_2019_113	No 1p/19q-Codeletion	Jonsson et al.
glioma_mskcc_2019_18	No 1p/19q-Codeletion	Jonsson et al.
glioma_mskcc_2019_513	No 1p/19q-Codeletion	Jonsson et al.
glioma_mskcc_2019_183	No 1p/19q-Codeletion	Jonsson et al.
glioma_mskcc_2019_148	No 1p/19q-Codeletion	Jonsson et al.
glioma_mskcc_2019_182	No 1p/19q-Codeletion	Jonsson et al.
glioma_mskcc_2019_58	No 1p/19q-Codeletion	Jonsson et al.
glioma_mskcc_2019_507	No 1p/19q-Codeletion	Jonsson et al.
glioma_mskcc_2019_57	No 1p/19q-Codeletion	Jonsson et al.
glioma_mskcc_2019_425	No 1p/19q-Codeletion	Jonsson et al.
glioma_mskcc_2019_456	No 1p/19q-Codeletion	Jonsson et al.
glioma_mskcc_2019_60	No 1p/19q-Codeletion	Jonsson et al.
glioma_mskcc_2019_514	No 1p/19q-Codeletion	Jonsson et al.
glioma_mskcc_2019_39	No 1p/19q-Codeletion	Jonsson et al.
glioma_mskcc_2019_392	No 1p/19q-Codeletion	Jonsson et al.
glioma_mskcc_2019_240	No 1p/19q-Codeletion	Jonsson et al.
glioma_mskcc_2019_313	No 1p/19q-Codeletion	Jonsson et al.
glioma_mskcc_2019_275	No 1p/19q-Codeletion	Jonsson et al.
glioma_mskcc_2019_149	No 1p/19q-Codeletion	Jonsson et al.
glioma_mskcc_2019_37	No 1p/19q-Codeletion	Jonsson et al.
glioma_mskcc_2019_356	No 1p/19q-Codeletion	Jonsson et al.
glioma_mskcc_2019_62	No 1p/19q-Codeletion	Jonsson et al.
glioma_mskcc_2019_463	No 1p/19q-Codeletion	Jonsson et al.
glioma_mskcc_2019_230	No 1p/19q-Codeletion	Jonsson et al.
glioma_mskcc_2019_272	No 1p/19q-Codeletion	Jonsson et al.
glioma_mskcc_2019_418	No 1p/19q-Codeletion	Jonsson et al.
glioma_mskcc_2019_20	No 1p/19q-Codeletion	Jonsson et al.
glioma_mskcc_2019_59	No 1p/19q-Codeletion	Jonsson et al.
glioma_mskcc_2019_376	No 1p/19q-Codeletion	Jonsson et al.
glioma_mskcc_2019_350	No 1p/19q-Codeletion	Jonsson et al.
glioma_mskcc_2019_375	No 1p/19q-Codeletion	Jonsson et al.
glioma_mskcc_2019_349	No 1p/19q-Codeletion	Jonsson et al.
glioma_mskcc_2019_108	No 1p/19q-Codeletion	Jonsson et al.
glioma_mskcc_2019_515	No 1p/19q-Codeletion	Jonsson et al.
glioma_mskcc_2019_117	No 1p/19q-Codeletion	Jonsson et al.
glioma_mskcc_2019_63	No 1p/19q-Codeletion	Jonsson et al.
glioma_mskcc_2019_445	No 1p/19q-Codeletion	Jonsson et al.
glioma_mskcc_2019_276	No 1p/19q-Codeletion	Jonsson et al.
glioma_mskcc_2019_35	No 1p/19q-Codeletion	Jonsson et al.
glioma_mskcc_2019_164	No 1p/19q-Codeletion	Jonsson et al.
glioma_mskcc_2019_402	No 1p/19q-Codeletion	Jonsson et al.
glioma_mskcc_2019_157	No 1p/19q-Codeletion	Jonsson et al.
glioma_mskcc_2019_475	No 1p/19q-Codeletion	Jonsson et al.
glioma_mskcc_2019_36	No 1p/19q-Codeletion	Jonsson et al.
glioma_mskcc_2019_32	No 1p/19q-Codeletion	Jonsson et al.
glioma_mskcc_2019_30	No 1p/19q-Codeletion	Jonsson et al.
glioma_mskcc_2019_315	No 1p/19q-Codeletion	Jonsson et al.
glioma_mskcc_2019_355	No 1p/19q-Codeletion	Jonsson et al.
glioma_mskcc_2019_452	No 1p/19q-Codeletion	Jonsson et al.
glioma_mskcc_2019_66	No 1p/19q-Codeletion	Jonsson et al.
glioma_mskcc_2019_119	No 1p/19q-Codeletion	Jonsson et al.
glioma_mskcc_2019_61	No 1p/19q-Codeletion	Jonsson et al.
glioma_mskcc_2019_241	No 1p/19q-Codeletion	Jonsson et al.
glioma_mskcc_2019_267	No 1p/19q-Codeletion	Jonsson et al.
glioma_mskcc_2019_159	No 1p/19q-Codeletion	Jonsson et al.
glioma_mskcc_2019_163	No 1p/19q-Codeletion	Jonsson et al.
glioma_mskcc_2019_430	No 1p/19q-Codeletion	Jonsson et al.
glioma_mskcc_2019_359	No 1p/19q-Codeletion	Jonsson et al.
glioma_mskcc_2019_11	No 1p/19q-Codeletion	Jonsson et al.
glioma_mskcc_2019_274	No 1p/19q-Codeletion	Jonsson et al.
glioma_mskcc_2019_38	No 1p/19q-Codeletion	Jonsson et al.
glioma_mskcc_2019_46	No 1p/19q-Codeletion	Jonsson et al.
glioma_mskcc_2019_27	No 1p/19q-Codeletion	Jonsson et al.
glioma_mskcc_2019_380	No 1p/19q-Codeletion	Jonsson et al.
glioma_mskcc_2019_278	No 1p/19q-Codeletion	Jonsson et al.
glioma_mskcc_2019_65	No 1p/19q-Codeletion	Jonsson et al.
glioma_mskcc_2019_516	No 1p/19q-Codeletion	Jonsson et al.
glioma_mskcc_2019_620	No 1p/19q-Codeletion	Jonsson et al.
glioma_mskcc_2019_67	No 1p/19q-Codeletion	Jonsson et al.
glioma_mskcc_2019_242	No 1p/19q-Codeletion	Jonsson et al.
glioma_mskcc_2019_369	No 1p/19q-Codeletion	Jonsson et al.
glioma_mskcc_2019_381	No 1p/19q-Codeletion	Jonsson et al.
glioma_mskcc_2019_379	No 1p/19q-Codeletion	Jonsson et al.
glioma_mskcc_2019_64	No 1p/19q-Codeletion	Jonsson et al.
glioma_mskcc_2019_187	No 1p/19q-Codeletion	Jonsson et al.
glioma_mskcc_2019_273	No 1p/19q-Codeletion	Jonsson et al.
glioma_mskcc_2019_377	No 1p/19q-Codeletion	Jonsson et al.
glioma_mskcc_2019_184	No 1p/19q-Codeletion	Jonsson et al.
glioma_mskcc_2019_24	No 1p/19q-Codeletion	Jonsson et al.
glioma_mskcc_2019_31	No 1p/19q-Codeletion	Jonsson et al.
glioma_mskcc_2019_19	No 1p/19q-Codeletion	Jonsson et al.
glioma_mskcc_2019_7	No 1p/19q-Codeletion	Jonsson et al.
glioma_mskcc_2019_190	No 1p/19q-Codeletion	Jonsson et al.
glioma_mskcc_2019_68	No 1p/19q-Codeletion	Jonsson et al.
glioma_mskcc_2019_383	No 1p/19q-Codeletion	Jonsson et al.
glioma_mskcc_2019_9	No 1p/19q-Codeletion	Jonsson et al.
glioma_mskcc_2019_186	No 1p/19q-Codeletion	Jonsson et al.
glioma_mskcc_2019_43	No 1p/19q-Codeletion	Jonsson et al.
glioma_mskcc_2019_69	No 1p/19q-Codeletion	Jonsson et al.
glioma_mskcc_2019_188	No 1p/19q-Codeletion	Jonsson et al.
glioma_mskcc_2019_45	No 1p/19q-Codeletion	Jonsson et al.
glioma_mskcc_2019_382	No 1p/19q-Codeletion	Jonsson et al.
glioma_mskcc_2019_70	No 1p/19q-Codeletion	Jonsson et al.
glioma_mskcc_2019_277	No 1p/19q-Codeletion	Jonsson et al.
glioma_mskcc_2019_42	No 1p/19q-Codeletion	Jonsson et al.
glioma_mskcc_2019_71	No 1p/19q-Codeletion	Jonsson et al.
glioma_mskcc_2019_189	No 1p/19q-Codeletion	Jonsson et al.
glioma_mskcc_2019_360	No 1p/19q-Codeletion	Jonsson et al.
glioma_mskcc_2019_75	No 1p/19q-Codeletion	Jonsson et al.
glioma_mskcc_2019_74	No 1p/19q-Codeletion	Jonsson et al.
glioma_mskcc_2019_374	No 1p/19q-Codeletion	Jonsson et al.
glioma_mskcc_2019_279	No 1p/19q-Codeletion	Jonsson et al.
glioma_mskcc_2019_218	No 1p/19q-Codeletion	Jonsson et al.
glioma_mskcc_2019_118	No 1p/19q-Codeletion	Jonsson et al.
glioma_mskcc_2019_76	No 1p/19q-Codeletion	Jonsson et al.
glioma_mskcc_2019_393	No 1p/19q-Codeletion	Jonsson et al.
glioma_mskcc_2019_72	No 1p/19q-Codeletion	Jonsson et al.
glioma_mskcc_2019_185	No 1p/19q-Codeletion	Jonsson et al.
glioma_mskcc_2019_797	No 1p/19q-Codeletion	Jonsson et al.
glioma_mskcc_2019_191	No 1p/19q-Codeletion	Jonsson et al.
glioma_mskcc_2019_378	No 1p/19q-Codeletion	Jonsson et al.
glioma_mskcc_2019_73	No 1p/19q-Codeletion	Jonsson et al.
glioma_mskcc_2019_474	No 1p/19q-Codeletion	Jonsson et al.
glioma_mskcc_2019_77	No 1p/19q-Codeletion	Jonsson et al.
glioma_mskcc_2019_510	No 1p/19q-Codeletion	Jonsson et al.
glioma_mskcc_2019_803	No 1p/19q-Codeletion	Jonsson et al.
glioma_mskcc_2019_802	No 1p/19q-Codeletion	Jonsson et al.
glioma_mskcc_2019_800	No 1p/19q-Codeletion	Jonsson et al.
glioma_mskcc_2019_804	No 1p/19q-Codeletion	Jonsson et al.
glioma_mskcc_2019_798	No 1p/19q-Codeletion	Jonsson et al.
glioma_mskcc_2019_799	No 1p/19q-Codeletion	Jonsson et al.
glioma_mskcc_2019_810	No 1p/19q-Codeletion	Jonsson et al.
glioma_mskcc_2019_743	No 1p/19q-Codeletion	Jonsson et al.
glioma_mskcc_2019_907	No 1p/19q-Codeletion	Jonsson et al.
glioma_mskcc_2019_44	No 1p/19q-Codeletion	Jonsson et al.
glioma_mskcc_2019_926	No 1p/19q-Codeletion	Jonsson et al.
glioma_mskcc_2019_741	No 1p/19q-Codeletion	Jonsson et al.
glioma_mskcc_2019_809	No 1p/19q-Codeletion	Jonsson et al.
glioma_mskcc_2019_739	No 1p/19q-Codeletion	Jonsson et al.
glioma_mskcc_2019_781	No 1p/19q-Codeletion	Jonsson et al.
glioma_mskcc_2019_811	No 1p/19q-Codeletion	Jonsson et al.
glioma_mskcc_2019_740	No 1p/19q-Codeletion	Jonsson et al.
glioma_mskcc_2019_791	No 1p/19q-Codeletion	Jonsson et al.
glioma_mskcc_2019_820	No 1p/19q-Codeletion	Jonsson et al.
glioma_mskcc_2019_807	No 1p/19q-Codeletion	Jonsson et al.
glioma_mskcc_2019_776	No 1p/19q-Codeletion	Jonsson et al.
glioma_mskcc_2019_818	No 1p/19q-Codeletion	Jonsson et al.
glioma_mskcc_2019_821	No 1p/19q-Codeletion	Jonsson et al.
glioma_mskcc_2019_745	No 1p/19q-Codeletion	Jonsson et al.
glioma_mskcc_2019_814	No 1p/19q-Codeletion	Jonsson et al.
glioma_mskcc_2019_815	No 1p/19q-Codeletion	Jonsson et al.
glioma_mskcc_2019_824	No 1p/19q-Codeletion	Jonsson et al.
glioma_mskcc_2019_816	No 1p/19q-Codeletion	Jonsson et al.
glioma_mskcc_2019_747	No 1p/19q-Codeletion	Jonsson et al.
glioma_mskcc_2019_825	No 1p/19q-Codeletion	Jonsson et al.
glioma_mskcc_2019_826	No 1p/19q-Codeletion	Jonsson et al.
glioma_mskcc_2019_280	No 1p/19q-Codeletion	Jonsson et al.
glioma_mskcc_2019_828	No 1p/19q-Codeletion	Jonsson et al.
glioma_mskcc_2019_827	No 1p/19q-Codeletion	Jonsson et al.
glioma_mskcc_2019_910	No 1p/19q-Codeletion	Jonsson et al.
glioma_mskcc_2019_835	No 1p/19q-Codeletion	Jonsson et al.
glioma_mskcc_2019_795	No 1p/19q-Codeletion	Jonsson et al.
glioma_mskcc_2019_744	No 1p/19q-Codeletion	Jonsson et al.
glioma_mskcc_2019_837	No 1p/19q-Codeletion	Jonsson et al.
glioma_mskcc_2019_793	No 1p/19q-Codeletion	Jonsson et al.
glioma_mskcc_2019_836	No 1p/19q-Codeletion	Jonsson et al.
glioma_mskcc_2019_839	No 1p/19q-Codeletion	Jonsson et al.
glioma_mskcc_2019_751	No 1p/19q-Codeletion	Jonsson et al.
glioma_mskcc_2019_844	No 1p/19q-Codeletion	Jonsson et al.
glioma_mskcc_2019_832	No 1p/19q-Codeletion	Jonsson et al.
glioma_mskcc_2019_806	No 1p/19q-Codeletion	Jonsson et al.
glioma_mskcc_2019_701	No 1p/19q-Codeletion	Jonsson et al.
glioma_mskcc_2019_794	No 1p/19q-Codeletion	Jonsson et al.
glioma_mskcc_2019_801	No 1p/19q-Codeletion	Jonsson et al.
glioma_mskcc_2019_805	No 1p/19q-Codeletion	Jonsson et al.
glioma_mskcc_2019_842	No 1p/19q-Codeletion	Jonsson et al.
glioma_mskcc_2019_843	No 1p/19q-Codeletion	Jonsson et al.
glioma_mskcc_2019_845	No 1p/19q-Codeletion	Jonsson et al.
glioma_mskcc_2019_790	No 1p/19q-Codeletion	Jonsson et al.
glioma_mskcc_2019_718	No 1p/19q-Codeletion	Jonsson et al.
glioma_mskcc_2019_834	No 1p/19q-Codeletion	Jonsson et al.
glioma_mskcc_2019_777	No 1p/19q-Codeletion	Jonsson et al.
glioma_mskcc_2019_847	No 1p/19q-Codeletion	Jonsson et al.
glioma_mskcc_2019_785	No 1p/19q-Codeletion	Jonsson et al.
glioma_mskcc_2019_716	No 1p/19q-Codeletion	Jonsson et al.
glioma_mskcc_2019_228	No 1p/19q-Codeletion	Jonsson et al.
glioma_mskcc_2019_848	No 1p/19q-Codeletion	Jonsson et al.
glioma_mskcc_2019_750	No 1p/19q-Codeletion	Jonsson et al.
glioma_mskcc_2019_732	No 1p/19q-Codeletion	Jonsson et al.
glioma_mskcc_2019_792	No 1p/19q-Codeletion	Jonsson et al.
glioma_mskcc_2019_735	No 1p/19q-Codeletion	Jonsson et al.
glioma_mskcc_2019_786	No 1p/19q-Codeletion	Jonsson et al.
glioma_mskcc_2019_849	No 1p/19q-Codeletion	Jonsson et al.
glioma_mskcc_2019_754	No 1p/19q-Codeletion	Jonsson et al.
glioma_mskcc_2019_823	No 1p/19q-Codeletion	Jonsson et al.
glioma_mskcc_2019_833	No 1p/19q-Codeletion	Jonsson et al.
glioma_mskcc_2019_789	No 1p/19q-Codeletion	Jonsson et al.
glioma_mskcc_2019_838	No 1p/19q-Codeletion	Jonsson et al.
glioma_mskcc_2019_759	No 1p/19q-Codeletion	Jonsson et al.
glioma_mskcc_2019_851	No 1p/19q-Codeletion	Jonsson et al.
glioma_mskcc_2019_822	No 1p/19q-Codeletion	Jonsson et al.
glioma_mskcc_2019_723	No 1p/19q-Codeletion	Jonsson et al.
glioma_mskcc_2019_846	No 1p/19q-Codeletion	Jonsson et al.
glioma_mskcc_2019_913	No 1p/19q-Codeletion	Jonsson et al.
glioma_mskcc_2019_753	No 1p/19q-Codeletion	Jonsson et al.
glioma_mskcc_2019_903	No 1p/19q-Codeletion	Jonsson et al.
glioma_mskcc_2019_856	No 1p/19q-Codeletion	Jonsson et al.
glioma_mskcc_2019_760	No 1p/19q-Codeletion	Jonsson et al.
glioma_mskcc_2019_912	No 1p/19q-Codeletion	Jonsson et al.
glioma_mskcc_2019_853	No 1p/19q-Codeletion	Jonsson et al.
glioma_mskcc_2019_852	No 1p/19q-Codeletion	Jonsson et al.
glioma_mskcc_2019_902	No 1p/19q-Codeletion	Jonsson et al.
glioma_mskcc_2019_859	No 1p/19q-Codeletion	Jonsson et al.
glioma_mskcc_2019_830	No 1p/19q-Codeletion	Jonsson et al.
glioma_mskcc_2019_908	No 1p/19q-Codeletion	Jonsson et al.
glioma_mskcc_2019_909	No 1p/19q-Codeletion	Jonsson et al.
glioma_mskcc_2019_717	No 1p/19q-Codeletion	Jonsson et al.
glioma_mskcc_2019_812	No 1p/19q-Codeletion	Jonsson et al.
glioma_mskcc_2019_911	No 1p/19q-Codeletion	Jonsson et al.
glioma_mskcc_2019_742	No 1p/19q-Codeletion	Jonsson et al.
glioma_mskcc_2019_726	No 1p/19q-Codeletion	Jonsson et al.
glioma_mskcc_2019_861	No 1p/19q-Codeletion	Jonsson et al.
glioma_mskcc_2019_840	No 1p/19q-Codeletion	Jonsson et al.
glioma_mskcc_2019_787	No 1p/19q-Codeletion	Jonsson et al.
glioma_mskcc_2019_857	No 1p/19q-Codeletion	Jonsson et al.
glioma_mskcc_2019_854	No 1p/19q-Codeletion	Jonsson et al.
glioma_mskcc_2019_829	No 1p/19q-Codeletion	Jonsson et al.
glioma_mskcc_2019_775	No 1p/19q-Codeletion	Jonsson et al.
glioma_mskcc_2019_734	No 1p/19q-Codeletion	Jonsson et al.
glioma_mskcc_2019_764	No 1p/19q-Codeletion	Jonsson et al.
glioma_mskcc_2019_863	No 1p/19q-Codeletion	Jonsson et al.
glioma_mskcc_2019_865	No 1p/19q-Codeletion	Jonsson et al.
glioma_mskcc_2019_916	No 1p/19q-Codeletion	Jonsson et al.
glioma_mskcc_2019_914	No 1p/19q-Codeletion	Jonsson et al.
glioma_mskcc_2019_762	No 1p/19q-Codeletion	Jonsson et al.
glioma_mskcc_2019_752	No 1p/19q-Codeletion	Jonsson et al.
glioma_mskcc_2019_860	No 1p/19q-Codeletion	Jonsson et al.
glioma_mskcc_2019_727	No 1p/19q-Codeletion	Jonsson et al.
glioma_mskcc_2019_866	No 1p/19q-Codeletion	Jonsson et al.
glioma_mskcc_2019_871	No 1p/19q-Codeletion	Jonsson et al.
glioma_mskcc_2019_869	No 1p/19q-Codeletion	Jonsson et al.
glioma_mskcc_2019_766	No 1p/19q-Codeletion	Jonsson et al.
glioma_mskcc_2019_917	No 1p/19q-Codeletion	Jonsson et al.
glioma_mskcc_2019_874	No 1p/19q-Codeletion	Jonsson et al.
glioma_mskcc_2019_878	No 1p/19q-Codeletion	Jonsson et al.
glioma_mskcc_2019_855	No 1p/19q-Codeletion	Jonsson et al.
glioma_mskcc_2019_879	No 1p/19q-Codeletion	Jonsson et al.
glioma_mskcc_2019_880	No 1p/19q-Codeletion	Jonsson et al.
glioma_mskcc_2019_703	No 1p/19q-Codeletion	Jonsson et al.
glioma_mskcc_2019_883	No 1p/19q-Codeletion	Jonsson et al.
glioma_mskcc_2019_875	No 1p/19q-Codeletion	Jonsson et al.
glioma_mskcc_2019_767	No 1p/19q-Codeletion	Jonsson et al.
glioma_mskcc_2019_876	No 1p/19q-Codeletion	Jonsson et al.
glioma_mskcc_2019_870	No 1p/19q-Codeletion	Jonsson et al.
glioma_mskcc_2019_780	No 1p/19q-Codeletion	Jonsson et al.
glioma_mskcc_2019_884	No 1p/19q-Codeletion	Jonsson et al.
glioma_mskcc_2019_925	No 1p/19q-Codeletion	Jonsson et al.
glioma_mskcc_2019_888	No 1p/19q-Codeletion	Jonsson et al.
glioma_mskcc_2019_882	No 1p/19q-Codeletion	Jonsson et al.
glioma_mskcc_2019_808	No 1p/19q-Codeletion	Jonsson et al.
glioma_mskcc_2019_877	No 1p/19q-Codeletion	Jonsson et al.
glioma_mskcc_2019_885	No 1p/19q-Codeletion	Jonsson et al.
glioma_mskcc_2019_887	No 1p/19q-Codeletion	Jonsson et al.
glioma_mskcc_2019_769	No 1p/19q-Codeletion	Jonsson et al.
glioma_mskcc_2019_891	No 1p/19q-Codeletion	Jonsson et al.
glioma_mskcc_2019_733	No 1p/19q-Codeletion	Jonsson et al.
glioma_mskcc_2019_748	No 1p/19q-Codeletion	Jonsson et al.
glioma_mskcc_2019_873	No 1p/19q-Codeletion	Jonsson et al.
glioma_mskcc_2019_772	No 1p/19q-Codeletion	Jonsson et al.
glioma_mskcc_2019_918	No 1p/19q-Codeletion	Jonsson et al.
glioma_mskcc_2019_831	No 1p/19q-Codeletion	Jonsson et al.
glioma_mskcc_2019_893	No 1p/19q-Codeletion	Jonsson et al.
glioma_mskcc_2019_889	No 1p/19q-Codeletion	Jonsson et al.
glioma_mskcc_2019_892	No 1p/19q-Codeletion	Jonsson et al.
glioma_mskcc_2019_920	No 1p/19q-Codeletion	Jonsson et al.
glioma_mskcc_2019_783	No 1p/19q-Codeletion	Jonsson et al.
glioma_mskcc_2019_872	No 1p/19q-Codeletion	Jonsson et al.
glioma_mskcc_2019_890	No 1p/19q-Codeletion	Jonsson et al.
glioma_mskcc_2019_895	No 1p/19q-Codeletion	Jonsson et al.
glioma_mskcc_2019_886	No 1p/19q-Codeletion	Jonsson et al.
glioma_mskcc_2019_894	No 1p/19q-Codeletion	Jonsson et al.
glioma_mskcc_2019_841	No 1p/19q-Codeletion	Jonsson et al.
glioma_mskcc_2019_864	No 1p/19q-Codeletion	Jonsson et al.
glioma_mskcc_2019_773	No 1p/19q-Codeletion	Jonsson et al.
glioma_mskcc_2019_881	No 1p/19q-Codeletion	Jonsson et al.
glioma_mskcc_2019_897	No 1p/19q-Codeletion	Jonsson et al.
glioma_mskcc_2019_770	No 1p/19q-Codeletion	Jonsson et al.
glioma_mskcc_2019_868	No 1p/19q-Codeletion	Jonsson et al.
glioma_mskcc_2019_858	No 1p/19q-Codeletion	Jonsson et al.
glioma_mskcc_2019_755	No 1p/19q-Codeletion	Jonsson et al.
glioma_mskcc_2019_922	No 1p/19q-Codeletion	Jonsson et al.
glioma_mskcc_2019_896	No 1p/19q-Codeletion	Jonsson et al.
glioma_mskcc_2019_774	No 1p/19q-Codeletion	Jonsson et al.
8622007067_R03C02	1p/19q-Codeletion	Capper et al.
9968646164_R04C02	1p/19q-Codeletion	Capper et al.
3999834003_R06C01	1p/19q-Codeletion	Capper et al.
9373551039_R01C01	1p/19q-Codeletion	Capper et al.
9534104010_R03C02	1p/19q-Codeletion	Capper et al.
9969477123_R03C01	1p/19q-Codeletion	Capper et al.
9420867051_R05C02	1p/19q-Codeletion	Capper et al.
9968646113_R02C02	1p/19q-Codeletion	Capper et al.
9379082039_R03C01	1p/19q-Codeletion	Capper et al.
9379086163_R04C01	1p/19q-Codeletion	Capper et al.
9829119119_R01C01	1p/19q-Codeletion	Capper et al.
9406922108_R06C01	1p/19q-Codeletion	Capper et al.
9379086138_R06C01	1p/19q-Codeletion	Capper et al.
9379086164_R06C02	1p/19q-Codeletion	Capper et al.
9968646163_R06C02	1p/19q-Codeletion	Capper et al.
9855358018_R02C01	1p/19q-Codeletion	Capper et al.
9379086163_R05C01	1p/19q-Codeletion	Capper et al.
9969477122_R02C01	1p/19q-Codeletion	Capper et al.
9769100024_R02C02	1p/19q-Codeletion	Capper et al.
8622007084_R04C01	1p/19q-Codeletion	Capper et al.
9968646165_R05C02	1p/19q-Codeletion	Capper et al.
9379086138_R04C01	1p/19q-Codeletion	Capper et al.
9379086163_R03C02	1p/19q-Codeletion	Capper et al.
9406922107_R02C01	1p/19q-Codeletion	Capper et al.
9969477014_R01C02	1p/19q-Codeletion	Capper et al.
8622007130_R01C02	1p/19q-Codeletion	Capper et al.
9305651060_R05C02	1p/19q-Codeletion	Capper et al.
9878820113_R06C02	1p/19q-Codeletion	Capper et al.
9221197132_R03C01	1p/19q-Codeletion	Capper et al.
9379086167_R02C02	1p/19q-Codeletion	Capper et al.
9406922107_R06C02	1p/19q-Codeletion	Capper et al.
9968646113_R06C01	1p/19q-Codeletion	Capper et al.
9379086138_R06C02	1p/19q-Codeletion	Capper et al.
9379086166_R06C02	1p/19q-Codeletion	Capper et al.
8622007130_R06C01	1p/19q-Codeletion	Capper et al.
9968646164_R03C01	1p/19q-Codeletion	Capper et al.
10006823141_R02C02	1p/19q-Codeletion	Capper et al.
9379086163_R05C02	1p/19q-Codeletion	Capper et al.
8622007083_R03C01	1p/19q-Codeletion	Capper et al.
9969477064_R02C02	1p/19q-Codeletion	Capper et al.
10006823141_R01C01	1p/19q-Codeletion	Capper et al.
10006823155_R02C02	1p/19q-Codeletion	Capper et al.
9878820021_R05C02	1p/19q-Codeletion	Capper et al.
9407201028_R04C01	1p/19q-Codeletion	Capper et al.
9878820107_R06C01	1p/19q-Codeletion	Capper et al.
9741950087_R02C01	1p/19q-Codeletion	Capper et al.
9373551042_R06C02	1p/19q-Codeletion	Capper et al.
9533774023_R01C02	1p/19q-Codeletion	Capper et al.
3998909013_R05C01	1p/19q-Codeletion	Capper et al.
9878827225_R02C02	1p/19q-Codeletion	Capper et al.
9379086155_R02C02	1p/19q-Codeletion	Capper et al.
9855358001_R03C01	1p/19q-Codeletion	Capper et al.
9855358026_R03C02	1p/19q-Codeletion	Capper et al.
9878820068_R03C01	1p/19q-Codeletion	Capper et al.
9444375037_R01C02	1p/19q-Codeletion	Capper et al.
9406922161_R02C01	1p/19q-Codeletion	Capper et al.
9741950085_R01C01	1p/19q-Codeletion	Capper et al.
10006823123_R05C01	1p/19q-Codeletion	Capper et al.
9647455112_R01C02	1p/19q-Codeletion	Capper et al.
3999875055_R04C02	1p/19q-Codeletion	Capper et al.
9379086163_R04C02	1p/19q-Codeletion	Capper et al.
9878820121_R02C01	1p/19q-Codeletion	Capper et al.
9379086138_R04C02	1p/19q-Codeletion	Capper et al.
3999543047_R01C02	1p/19q-Codeletion	Capper et al.
9406922107_R01C01	1p/19q-Codeletion	Capper et al.
9553932088_R02C02	1p/19q-Codeletion	Capper et al.
9969477086_R06C02	1p/19q-Codeletion	Capper et al.
9878820021_R06C01	1p/19q-Codeletion	Capper et al.
9878820030_R06C01	1p/19q-Codeletion	Capper et al.
8622007084_R01C01	1p/19q-Codeletion	Capper et al.
9379086138_R03C01	1p/19q-Codeletion	Capper et al.
9878820068_R06C01	1p/19q-Codeletion	Capper et al.
9406922104_R02C01	1p/19q-Codeletion	Capper et al.
9969477013_R06C02	1p/19q-Codeletion	Capper et al.
8622007084_R01C02	1p/19q-Codeletion	Capper et al.
9969477079_R01C02	1p/19q-Codeletion	Capper et al.
9611519028_R03C02	No 1p/19q-Codeletion	Capper et al.
3998909027_R02C01	No 1p/19q-Codeletion	Capper et al.
9968646113_R05C02	No 1p/19q-Codeletion	Capper et al.
9444374134_R01C01	No 1p/19q-Codeletion	Capper et al.
8622007118_R03C02	No 1p/19q-Codeletion	Capper et al.
3999834094_R05C01	No 1p/19q-Codeletion	Capper et al.
9969477123_R01C01	No 1p/19q-Codeletion	Capper et al.
9741950087_R02C02	No 1p/19q-Codeletion	Capper et al.
9283265153_R05C02	No 1p/19q-Codeletion	Capper et al.
9878827229_R01C01	No 1p/19q-Codeletion	Capper et al.
9855358018_R02C02	No 1p/19q-Codeletion	Capper et al.
9553932002_R05C02	No 1p/19q-Codeletion	Capper et al.
9370847061_R02C02	No 1p/19q-Codeletion	Capper et al.
9406921070_R06C01	No 1p/19q-Codeletion	Capper et al.
9769100008_R01C02	No 1p/19q-Codeletion	Capper et al.
9878820107_R04C01	No 1p/19q-Codeletion	Capper et al.
9878827225_R04C02	No 1p/19q-Codeletion	Capper et al.
9533774084_R06C02	No 1p/19q-Codeletion	Capper et al.
9370847061_R03C01	No 1p/19q-Codeletion	Capper et al.
9769100024_R04C01	No 1p/19q-Codeletion	Capper et al.
9769100024_R06C01	No 1p/19q-Codeletion	Capper et al.
8622007091_R02C02	No 1p/19q-Codeletion	Capper et al.
9741950087_R03C02	No 1p/19q-Codeletion	Capper et al.
9969477079_R04C02	No 1p/19q-Codeletion	Capper et al.
9969477108_R02C02	No 1p/19q-Codeletion	Capper et al.
8622007097_R02C02	No 1p/19q-Codeletion	Capper et al.
9829119119_R03C02	No 1p/19q-Codeletion	Capper et al.
3999547092_R06C02	No 1p/19q-Codeletion	Capper et al.
3999875056_R04C01	No 1p/19q-Codeletion	Capper et al.
9020331028_R06C01	No 1p/19q-Codeletion	Capper et al.
9855358056_R04C02	No 1p/19q-Codeletion	Capper et al.
9878820156_R06C01	No 1p/19q-Codeletion	Capper et al.
10003886253_R06C02	No 1p/19q-Codeletion	Capper et al.
9878820113_R03C02	No 1p/19q-Codeletion	Capper et al.
9878820066_R05C02	No 1p/19q-Codeletion	Capper et al.
9855358018_R06C01	No 1p/19q-Codeletion	Capper et al.
9855358023_R04C01	No 1p/19q-Codeletion	Capper et al.
9968646113_R01C02	No 1p/19q-Codeletion	Capper et al.
9968646113_R04C02	No 1p/19q-Codeletion	Capper et al.
8622007118_R02C02	No 1p/19q-Codeletion	Capper et al.
8622007091_R04C01	No 1p/19q-Codeletion	Capper et al.
8622007091_R05C01	No 1p/19q-Codeletion	Capper et al.
9407210003_R03C01	No 1p/19q-Codeletion	Capper et al.
9534104010_R02C02	No 1p/19q-Codeletion	Capper et al.
9855358018_R01C02	No 1p/19q-Codeletion	Capper et al.
9969477022_R03C01	No 1p/19q-Codeletion	Capper et al.
9221197135_R02C02	No 1p/19q-Codeletion	Capper et al.
9769100023_R02C01	No 1p/19q-Codeletion	Capper et al.
9221197135_R01C01	No 1p/19q-Codeletion	Capper et al.
3999834093_R01C02	No 1p/19q-Codeletion	Capper et al.
9878820017_R02C02	No 1p/19q-Codeletion	Capper et al.
3998909006_R01C02	No 1p/19q-Codeletion	Capper et al.
9855358023_R06C02	No 1p/19q-Codeletion	Capper et al.
9007225142_R02C01	No 1p/19q-Codeletion	Capper et al.
9968646113_R06C02	No 1p/19q-Codeletion	Capper et al.
9769100023_R06C02	No 1p/19q-Codeletion	Capper et al.
3998909013_R02C01	No 1p/19q-Codeletion	Capper et al.
8622007091_R01C01	No 1p/19q-Codeletion	Capper et al.
9221197132_R02C02	No 1p/19q-Codeletion	Capper et al.
9855358023_R03C02	No 1p/19q-Codeletion	Capper et al.
9534104007_R01C01	No 1p/19q-Codeletion	Capper et al.
3999834093_R02C02	No 1p/19q-Codeletion	Capper et al.
9533774023_R06C02	No 1p/19q-Codeletion	Capper et al.
9969477100_R05C01	No 1p/19q-Codeletion	Capper et al.
3999875055_R02C02	No 1p/19q-Codeletion	Capper et al.
10006823130_R05C01	No 1p/19q-Codeletion	Capper et al.
9379086138_R05C02	No 1p/19q-Codeletion	Capper et al.
9370847061_R01C01	No 1p/19q-Codeletion	Capper et al.
9769100024_R05C01	No 1p/19q-Codeletion	Capper et al.
9533774021_R04C02	No 1p/19q-Codeletion	Capper et al.
9855358031_R04C01	No 1p/19q-Codeletion	Capper et al.
9769100024_R01C02	No 1p/19q-Codeletion	Capper et al.
9769100024_R04C02	No 1p/19q-Codeletion	Capper et al.
10006823130_R04C01	No 1p/19q-Codeletion	Capper et al.
9969477101_R05C01	No 1p/19q-Codeletion	Capper et al.
9878820066_R03C02	No 1p/19q-Codeletion	Capper et al.
9769100024_R02C01	No 1p/19q-Codeletion	Capper et al.
3999834021_R02C01	No 1p/19q-Codeletion	Capper et al.
9379086164_R03C02	No 1p/19q-Codeletion	Capper et al.
9721365197_R01C01	No 1p/19q-Codeletion	Capper et al.
10006823122_R03C02	No 1p/19q-Codeletion	Capper et al.
9376561062_R06C02	No 1p/19q-Codeletion	Capper et al.
3999875057_R04C01	No 1p/19q-Codeletion	Capper et al.
9379086167_R05C02	No 1p/19q-Codeletion	Capper et al.
9297949139_R01C02	No 1p/19q-Codeletion	Capper et al.
9741779119_R01C02	No 1p/19q-Codeletion	Capper et al.
8622007083_R06C02	No 1p/19q-Codeletion	Capper et al.
9020331028_R01C02	No 1p/19q-Codeletion	Capper et al.
3999547123_R04C02	No 1p/19q-Codeletion	Capper et al.
3999547136_R02C02	No 1p/19q-Codeletion	Capper et al.
9855358001_R06C02	No 1p/19q-Codeletion	Capper et al.
9379086138_R05C01	No 1p/19q-Codeletion	Capper et al.
3999875115_R02C02	No 1p/19q-Codeletion	Capper et al.
8622007118_R04C01	No 1p/19q-Codeletion	Capper et al.
9406922104_R03C01	No 1p/19q-Codeletion	Capper et al.
10006823144_R06C02	No 1p/19q-Codeletion	Capper et al.
3999112137_R03C01	No 1p/19q-Codeletion	Capper et al.
9406922106_R04C02	No 1p/19q-Codeletion	Capper et al.
3999547123_R05C02	No 1p/19q-Codeletion	Capper et al.
8622007091_R01C02	No 1p/19q-Codeletion	Capper et al.
9379086163_R06C01	No 1p/19q-Codeletion	Capper et al.
9878820107_R05C02	No 1p/19q-Codeletion	Capper et al.
9406922104_R01C01	No 1p/19q-Codeletion	Capper et al.
3999875055_R03C02	No 1p/19q-Codeletion	Capper et al.
9007225086_R05C01	No 1p/19q-Codeletion	Capper et al.
9379086167_R06C01	No 1p/19q-Codeletion	Capper et al.
9878820017_R03C02	No 1p/19q-Codeletion	Capper et al.
9741950025_R06C02	No 1p/19q-Codeletion	Capper et al.
9741950149_R05C02	No 1p/19q-Codeletion	Capper et al.
9406922106_R01C02	No 1p/19q-Codeletion	Capper et al.
8622007065_R02C02	No 1p/19q-Codeletion	Capper et al.
9969477058_R05C01	No 1p/19q-Codeletion	Capper et al.
9444374134_R02C01	No 1p/19q-Codeletion	Capper et al.
9741950030_R01C01	No 1p/19q-Codeletion	Capper et al.
3999002049_R05C02	No 1p/19q-Codeletion	Capper et al.
9741950021_R02C01	No 1p/19q-Codeletion	Capper et al.
9741950109_R03C02	No 1p/19q-Codeletion	Capper et al.
9406922158_R06C01	No 1p/19q-Codeletion	Capper et al.
9406921073_R06C01	No 1p/19q-Codeletion	Capper et al.
9407210090_R01C02	No 1p/19q-Codeletion	Capper et al.
9444375037_R04C02	No 1p/19q-Codeletion	Capper et al.
9007225163_R01C02	No 1p/19q-Codeletion	Capper et al.
3999002051_R01C01	No 1p/19q-Codeletion	Capper et al.
9534104010_R02C01	No 1p/19q-Codeletion	Capper et al.
3999002051_R04C01	No 1p/19q-Codeletion	Capper et al.
9741950025_R05C01	No 1p/19q-Codeletion	Capper et al.
3999002051_R05C01	No 1p/19q-Codeletion	Capper et al.
3999002049_R06C02	No 1p/19q-Codeletion	Capper et al.
6164621131_R02C01	No 1p/19q-Codeletion	Capper et al.
6164621131_R05C02	No 1p/19q-Codeletion	Capper et al.
6164621131_R02C02	No 1p/19q-Codeletion	Capper et al.
6164621155_R05C02	No 1p/19q-Codeletion	Capper et al.
6164621081_R06C02	No 1p/19q-Codeletion	Capper et al.
6969568103_R03C02	No 1p/19q-Codeletion	Capper et al.
6969568103_R06C01	No 1p/19q-Codeletion	Capper et al.
6969568103_R02C02	No 1p/19q-Codeletion	Capper et al.
6969568103_R05C01	No 1p/19q-Codeletion	Capper et al.
8622007029_R06C02	No 1p/19q-Codeletion	Capper et al.
9878820117_R04C02	No 1p/19q-Codeletion	Capper et al.
5684819014_R03C02	No 1p/19q-Codeletion	Capper et al.
5684819014_R01C02	No 1p/19q-Codeletion	Capper et al.
5911815001_R04C01	No 1p/19q-Codeletion	Capper et al.
6929806024_R02C02	No 1p/19q-Codeletion	Capper et al.
5684819013_R05C01	No 1p/19q-Codeletion	Capper et al.
5911815001_R02C01	No 1p/19q-Codeletion	Capper et al.
6164621081_R04C02	No 1p/19q-Codeletion	Capper et al.
9444375004_R06C01	No 1p/19q-Codeletion	Capper et al.
9444375004_R01C02	No 1p/19q-Codeletion	Capper et al.
9444375004_R05C02	No 1p/19q-Codeletion	Capper et al.
9444375017_R03C01	No 1p/19q-Codeletion	Capper et al.
9741950100_R02C02	No 1p/19q-Codeletion	Capper et al.
6229017120_R01C01	No 1p/19q-Codeletion	Capper et al.
9969477058_R03C01	No 1p/19q-Codeletion	Capper et al.
8942326114_R02C02	No 1p/19q-Codeletion	Capper et al.
3999875073_R02C01	No 1p/19q-Codeletion	Capper et al.
6229017111_R04C02	No 1p/19q-Codeletion	Capper et al.
9407210003_R06C01	No 1p/19q-Codeletion	Capper et al.
3998952003_R04C02	No 1p/19q-Codeletion	Capper et al.
9611518109_R01C02	No 1p/19q-Codeletion	Capper et al.
6229017120_R02C01	No 1p/19q-Codeletion	Capper et al.
6229017120_R04C01	No 1p/19q-Codeletion	Capper et al.
6229017120_R02C02	No 1p/19q-Codeletion	Capper et al.
6229017111_R01C01	No 1p/19q-Codeletion	Capper et al.
9611518110_R04C02	No 1p/19q-Codeletion	Capper et al.
9969477074_R03C02	No 1p/19q-Codeletion	Capper et al.
9878820127_R06C01	No 1p/19q-Codeletion	Capper et al.
9513149129_R05C01	No 1p/19q-Codeletion	Capper et al.
6229017111_R06C01	No 1p/19q-Codeletion	Capper et al.
9878827210_R05C01	No 1p/19q-Codeletion	Capper et al.
3999308200_R06C01	No 1p/19q-Codeletion	Capper et al.
9855358058_R05C02	No 1p/19q-Codeletion	Capper et al.
9878820082_R04C02	No 1p/19q-Codeletion	Capper et al.
9878820030_R01C01	No 1p/19q-Codeletion	Capper et al.
9969477022_R04C01	No 1p/19q-Codeletion	Capper et al.
9007225086_R02C02	No 1p/19q-Codeletion	Capper et al.
9969477088_R06C02	No 1p/19q-Codeletion	Capper et al.
9533774033_R05C02	No 1p/19q-Codeletion	Capper et al.
9407201028_R01C02	No 1p/19q-Codeletion	Capper et al.
8963282062_R03C01	No 1p/19q-Codeletion	Capper et al.
9721365103_R01C01	No 1p/19q-Codeletion	Capper et al.
9855358066_R02C01	No 1p/19q-Codeletion	Capper et al.
9611518117_R05C01	No 1p/19q-Codeletion	Capper et al.
9611518115_R03C02	No 1p/19q-Codeletion	Capper et al.
9969477100_R02C02	No 1p/19q-Codeletion	Capper et al.
9968646165_R02C01	No 1p/19q-Codeletion	Capper et al.
9553932029_R05C02	No 1p/19q-Codeletion	Capper et al.
10006823155_R04C02	No 1p/19q-Codeletion	Capper et al.
8963282018_R02C02	No 1p/19q-Codeletion	Capper et al.
10003886256_R01C02	No 1p/19q-Codeletion	Capper et al.
9878820117_R06C02	No 1p/19q-Codeletion	Capper et al.
3999834094_R04C01	No 1p/19q-Codeletion	Capper et al.
3999547142_R02C02	No 1p/19q-Codeletion	Capper et al.
3999100034_R03C02	No 1p/19q-Codeletion	Capper et al.
9721365105_R01C01	No 1p/19q-Codeletion	Capper et al.
9968646167_R05C02	No 1p/19q-Codeletion	Capper et al.
3999875057_R05C01	No 1p/19q-Codeletion	Capper et al.
8963311098_R02C01	No 1p/19q-Codeletion	Capper et al.
9533774041_R03C01	No 1p/19q-Codeletion	Capper et al.
3999112137_R02C01	No 1p/19q-Codeletion	Capper et al.
9855358065_R05C01	No 1p/19q-Codeletion	Capper et al.
9969477065_R01C01	No 1p/19q-Codeletion	Capper et al.
3999100065_R06C02	No 1p/19q-Codeletion	Capper et al.
6969568010_R04C01	No 1p/19q-Codeletion	Capper et al.
6969568010_R01C01	No 1p/19q-Codeletion	Capper et al.
3999112158_R04C01	No 1p/19q-Codeletion	Capper et al.
9969477121_R01C01	No 1p/19q-Codeletion	Capper et al.
8622007144_R03C02	No 1p/19q-Codeletion	Capper et al.
9721365095_R03C02	No 1p/19q-Codeletion	Capper et al.
9969477031_R06C02	No 1p/19q-Codeletion	Capper et al.
9533774088_R02C01	No 1p/19q-Codeletion	Capper et al.
9741950075_R01C01	No 1p/19q-Codeletion	Capper et al.
9878820018_R03C02	No 1p/19q-Codeletion	Capper et al.
9969477101_R02C02	No 1p/19q-Codeletion	Capper et al.
6229017111_R02C02	No 1p/19q-Codeletion	Capper et al.
9878820030_R04C02	No 1p/19q-Codeletion	Capper et al.
3999875055_R02C01	No 1p/19q-Codeletion	Capper et al.
9721365137_R03C02	No 1p/19q-Codeletion	Capper et al.
9878820083_R06C02	No 1p/19q-Codeletion	Capper et al.
9721366149_R02C02	No 1p/19q-Codeletion	Capper et al.
9878820106_R06C02	No 1p/19q-Codeletion	Capper et al.
3999875115_R01C01	No 1p/19q-Codeletion	Capper et al.
9379082092_R03C02	No 1p/19q-Codeletion	Capper et al.
9721365095_R02C01	No 1p/19q-Codeletion	Capper et al.
9969477018_R05C02	No 1p/19q-Codeletion	Capper et al.
9534104007_R02C02	No 1p/19q-Codeletion	Capper et al.
10006823123_R02C01	No 1p/19q-Codeletion	Capper et al.
9855358026_R01C02	No 1p/19q-Codeletion	Capper et al.
9878820140_R05C02	No 1p/19q-Codeletion	Capper et al.
9611518113_R01C02	No 1p/19q-Codeletion	Capper et al.
9855358065_R05C02	No 1p/19q-Codeletion	Capper et al.
9878820082_R06C01	No 1p/19q-Codeletion	Capper et al.
9611518116_R02C02	No 1p/19q-Codeletion	Capper et al.
9373551023_R03C02	No 1p/19q-Codeletion	Capper et al.
3999308203_R02C02	No 1p/19q-Codeletion	Capper et al.
9721365095_R06C01	No 1p/19q-Codeletion	Capper et al.
9878820018_R03C01	No 1p/19q-Codeletion	Capper et al.
10006823069_R04C02	No 1p/19q-Codeletion	Capper et al.
3999112130_R01C02	No 1p/19q-Codeletion	Capper et al.
9855358065_R03C02	No 1p/19q-Codeletion	Capper et al.
8963311098_R04C01	No 1p/19q-Codeletion	Capper et al.
3999834118_R01C02	No 1p/19q-Codeletion	Capper et al.
3999834068_R03C02	No 1p/19q-Codeletion	Capper et al.
9741779119_R05C02	No 1p/19q-Codeletion	Capper et al.
9007217139_R02C02	No 1p/19q-Codeletion	Capper et al.
9855358065_R01C01	No 1p/19q-Codeletion	Capper et al.
9969477074_R06C01	No 1p/19q-Codeletion	Capper et al.
9878820105_R02C02	No 1p/19q-Codeletion	Capper et al.
8942326114_R05C02	No 1p/19q-Codeletion	Capper et al.
9969477014_R02C02	No 1p/19q-Codeletion	Capper et al.
3999875071_R01C01	No 1p/19q-Codeletion	Capper et al.
9878827221_R05C02	No 1p/19q-Codeletion	Capper et al.
9007217139_R01C02	No 1p/19q-Codeletion	Capper et al.
8963282062_R02C01	No 1p/19q-Codeletion	Capper et al.
9611518099_R04C02	No 1p/19q-Codeletion	Capper et al.
9407210090_R04C02	No 1p/19q-Codeletion	Capper et al.
9969477018_R03C01	No 1p/19q-Codeletion	Capper et al.
9878820091_R01C02	No 1p/19q-Codeletion	Capper et al.
9878820078_R05C02	No 1p/19q-Codeletion	Capper et al.
9878820119_R01C01	No 1p/19q-Codeletion	Capper et al.
9878820082_R02C02	No 1p/19q-Codeletion	Capper et al.
9878820119_R02C02	No 1p/19q-Codeletion	Capper et al.
8622007011_R03C01	No 1p/19q-Codeletion	Capper et al.
8622007019_R06C01	No 1p/19q-Codeletion	Capper et al.
8622007013_R04C01	No 1p/19q-Codeletion	Capper et al.
8622007013_R05C02	No 1p/19q-Codeletion	Capper et al.
8622007014_R06C01	No 1p/19q-Codeletion	Capper et al.
8622007020_R02C01	No 1p/19q-Codeletion	Capper et al.
6285641005_R06C01	No 1p/19q-Codeletion	Capper et al.
6969568010_R02C02	No 1p/19q-Codeletion	Capper et al.
9969477121_R05C01	No 1p/19q-Codeletion	Capper et al.
8963311098_R02C02	No 1p/19q-Codeletion	Capper et al.
9855358068_R05C01	No 1p/19q-Codeletion	Capper et al.
6229017103_R03C02	No 1p/19q-Codeletion	Capper et al.
9534104008_R02C02	No 1p/19q-Codeletion	Capper et al.
8963282018_R01C02	No 1p/19q-Codeletion	Capper et al.
8963282039_R05C02	No 1p/19q-Codeletion	Capper et al.
9373550164_R05C02	No 1p/19q-Codeletion	Capper et al.
9721366150_R01C01	No 1p/19q-Codeletion	Capper et al.
9611518116_R01C02	No 1p/19q-Codeletion	Capper et al.
9878820140_R03C01	No 1p/19q-Codeletion	Capper et al.
10006823022_R03C02	No 1p/19q-Codeletion	Capper et al.
9855358026_R03C01	No 1p/19q-Codeletion	Capper et al.
9721365105_R05C02	No 1p/19q-Codeletion	Capper et al.
9980102013_R01C01	No 1p/19q-Codeletion	Capper et al.
10006823069_R02C01	No 1p/19q-Codeletion	Capper et al.
3999875115_R01C02	No 1p/19q-Codeletion	Capper et al.
9221197135_R04C01	No 1p/19q-Codeletion	Capper et al.
3999875076_R06C01	No 1p/19q-Codeletion	Capper et al.
3999100033_R01C01	No 1p/19q-Codeletion	Capper et al.
9878820082_R05C02	No 1p/19q-Codeletion	Capper et al.
3998952004_R02C01	No 1p/19q-Codeletion	Capper et al.
9969477088_R05C01	No 1p/19q-Codeletion	Capper et al.
9534104007_R04C01	No 1p/19q-Codeletion	Capper et al.
3999834104_R04C01	No 1p/19q-Codeletion	Capper et al.
8959312010_R03C01	No 1p/19q-Codeletion	Capper et al.
9647455008_R06C01	No 1p/19q-Codeletion	Capper et al.
8963311098_R05C01	No 1p/19q-Codeletion	Capper et al.
3998952004_R02C02	No 1p/19q-Codeletion	Capper et al.
9878820106_R06C01	No 1p/19q-Codeletion	Capper et al.
9855358032_R01C01	No 1p/19q-Codeletion	Capper et al.
9611518117_R06C02	No 1p/19q-Codeletion	Capper et al.
3999834063_R05C02	No 1p/19q-Codeletion	Capper et al.
8622007011_R01C01	No 1p/19q-Codeletion	Capper et al.
8622007019_R04C01	No 1p/19q-Codeletion	Capper et al.
8622007019_R05C01	No 1p/19q-Codeletion	Capper et al.
8622007011_R05C02	No 1p/19q-Codeletion	Capper et al.
8622007013_R02C01	No 1p/19q-Codeletion	Capper et al.
8622007013_R01C02	No 1p/19q-Codeletion	Capper et al.
8622007013_R06C02	No 1p/19q-Codeletion	Capper et al.
8622007014_R02C01	No 1p/19q-Codeletion	Capper et al.
8622007014_R02C02	No 1p/19q-Codeletion	Capper et al.
6229017111_R05C01	No 1p/19q-Codeletion	Capper et al.
8622007014_R04C02	No 1p/19q-Codeletion	Capper et al.
8622007019_R06C02	No 1p/19q-Codeletion	Capper et al.
8622007020_R06C01	No 1p/19q-Codeletion	Capper et al.
6969568010_R02C01	No 1p/19q-Codeletion	Capper et al.
6969568010_R03C01	No 1p/19q-Codeletion	Capper et al.
6929793058_R01C01	No 1p/19q-Codeletion	Capper et al.
6929793058_R02C01	No 1p/19q-Codeletion	Capper et al.
6285641004_R02C02	No 1p/19q-Codeletion	Capper et al.
6285641004_R05C01	No 1p/19q-Codeletion	Capper et al.
6285641005_R05C01	No 1p/19q-Codeletion	Capper et al.
9534104008_R06C02	No 1p/19q-Codeletion	Capper et al.
6969568010_R05C02	No 1p/19q-Codeletion	Capper et al.
6285641005_R01C01	No 1p/19q-Codeletion	Capper et al.
6969568010_R04C02	No 1p/19q-Codeletion	Capper et al.
6285641004_R06C01	No 1p/19q-Codeletion	Capper et al.
8963282039_R06C01	No 1p/19q-Codeletion	Capper et al.
3999875055_R01C02	No 1p/19q-Codeletion	Capper et al.
10006823144_R01C02	No 1p/19q-Codeletion	Capper et al.
6229017120_R05C01	No 1p/19q-Codeletion	Capper et al.
8959312010_R04C01	No 1p/19q-Codeletion	Capper et al.
9878820104_R06C01	No 1p/19q-Codeletion	Capper et al.
8963282039_R02C01	No 1p/19q-Codeletion	Capper et al.
9741950008_R02C02	No 1p/19q-Codeletion	Capper et al.
6229017103_R04C01	No 1p/19q-Codeletion	Capper et al.
3999834092_R06C02	No 1p/19q-Codeletion	Capper et al.
6229017103_R05C01	No 1p/19q-Codeletion	Capper et al.
6229017111_R04C01	No 1p/19q-Codeletion	Capper et al.
9721365103_R03C02	No 1p/19q-Codeletion	Capper et al.
9969477100_R06C01	No 1p/19q-Codeletion	Capper et al.
9444375114_R06C01	No 1p/19q-Codeletion	Capper et al.
9969477064_R01C02	No 1p/19q-Codeletion	Capper et al.
6229017111_R01C02	No 1p/19q-Codeletion	Capper et al.
9855358066_R02C02	No 1p/19q-Codeletion	Capper et al.
9969477086_R03C02	No 1p/19q-Codeletion	Capper et al.
3999308203_R05C02	No 1p/19q-Codeletion	Capper et al.
6229017103_R06C01	No 1p/19q-Codeletion	Capper et al.
8963282018_R03C02	No 1p/19q-Codeletion	Capper et al.
8963282018_R01C01	No 1p/19q-Codeletion	Capper et al.
8963282062_R04C01	No 1p/19q-Codeletion	Capper et al.
9611518113_R02C02	No 1p/19q-Codeletion	Capper et al.
9610361003_R05C02	No 1p/19q-Codeletion	Capper et al.
9611518099_R06C01	No 1p/19q-Codeletion	Capper et al.
3999112130_R02C02	No 1p/19q-Codeletion	Capper et al.
9721365103_R03C01	No 1p/19q-Codeletion	Capper et al.
9611518117_R04C01	No 1p/19q-Codeletion	Capper et al.
8963282046_R03C01	No 1p/19q-Codeletion	Capper et al.
9376561024_R03C01	No 1p/19q-Codeletion	Capper et al.
3999100033_R06C02	No 1p/19q-Codeletion	Capper et al.
9969477088_R02C02	No 1p/19q-Codeletion	Capper et al.
8622007144_R01C02	No 1p/19q-Codeletion	Capper et al.
9611518113_R03C01	No 1p/19q-Codeletion	Capper et al.
9444374168_R06C02	No 1p/19q-Codeletion	Capper et al.
3999834070_R01C01	No 1p/19q-Codeletion	Capper et al.
9513149129_R02C02	No 1p/19q-Codeletion	Capper et al.
9721365137_R03C01	No 1p/19q-Codeletion	Capper et al.
9721365137_R06C01	No 1p/19q-Codeletion	Capper et al.
8963282046_R05C01	No 1p/19q-Codeletion	Capper et al.
9007217139_R03C02	No 1p/19q-Codeletion	Capper et al.
9878827235_R05C02	No 1p/19q-Codeletion	Capper et al.
3999308200_R01C01	No 1p/19q-Codeletion	Capper et al.
9611518116_R01C01	No 1p/19q-Codeletion	Capper et al.
9611518117_R01C02	No 1p/19q-Codeletion	Capper et al.
9647455008_R02C02	No 1p/19q-Codeletion	Capper et al.
10003886258_R02C02	No 1p/19q-Codeletion	Capper et al.
8622007144_R04C02	No 1p/19q-Codeletion	Capper et al.
8942326114_R03C02	No 1p/19q-Codeletion	Capper et al.
3999543047_R05C02	No 1p/19q-Codeletion	Capper et al.
9969477017_R04C02	No 1p/19q-Codeletion	Capper et al.
9611518110_R05C02	No 1p/19q-Codeletion	Capper et al.
9878827225_R02C01	No 1p/19q-Codeletion	Capper et al.
10006823144_R02C01	No 1p/19q-Codeletion	Capper et al.
10006823155_R03C02	No 1p/19q-Codeletion	Capper et al.
3999875115_R02C01	No 1p/19q-Codeletion	Capper et al.
9878820018_R06C02	No 1p/19q-Codeletion	Capper et al.
9721365104_R02C02	No 1p/19q-Codeletion	Capper et al.
9878820084_R01C02	No 1p/19q-Codeletion	Capper et al.
9968646164_R06C02	No 1p/19q-Codeletion	Capper et al.
9855358068_R03C01	No 1p/19q-Codeletion	Capper et al.
9878820105_R03C02	No 1p/19q-Codeletion	Capper et al.
10003886252_R04C02	No 1p/19q-Codeletion	Capper et al.
9969477064_R06C02	No 1p/19q-Codeletion	Capper et al.
8963282062_R01C02	No 1p/19q-Codeletion	Capper et al.
9878820083_R05C02	No 1p/19q-Codeletion	Capper et al.
3999100034_R06C01	No 1p/19q-Codeletion	Capper et al.
9007225082_R05C02	No 1p/19q-Codeletion	Capper et al.
9611518099_R03C02	No 1p/19q-Codeletion	Capper et al.
3999834070_R01C02	No 1p/19q-Codeletion	Capper et al.
9721366149_R05C01	No 1p/19q-Codeletion	Capper et al.
9533774033_R05C01	No 1p/19q-Codeletion	Capper et al.
10003886259_R03C01	No 1p/19q-Codeletion	Capper et al.
8959312010_R06C01	No 1p/19q-Codeletion	Capper et al.
9968646118_R03C02	No 1p/19q-Codeletion	Capper et al.
9969477022_R01C01	No 1p/19q-Codeletion	Capper et al.
9741779119_R06C01	No 1p/19q-Codeletion	Capper et al.
10006823122_R05C02	No 1p/19q-Codeletion	Capper et al.
9855358001_R06C01	No 1p/19q-Codeletion	Capper et al.
8963282062_R06C02	No 1p/19q-Codeletion	Capper et al.
9420867053_R06C02	No 1p/19q-Codeletion	Capper et al.
9878820123_R06C01	No 1p/19q-Codeletion	Capper et al.
9878820066_R06C02	No 1p/19q-Codeletion	Capper et al.
9379086155_R06C01	No 1p/19q-Codeletion	Capper et al.
ULP-WGS-TCGA-02-0003	No 1p/19q-Codeletion	TCGA ULP-WGS
ULP-WGS-TCGA-02-0033	No 1p/19q-Codeletion	TCGA ULP-WGS
ULP-WGS-TCGA-02-0047	No 1p/19q-Codeletion	TCGA ULP-WGS
ULP-WGS-TCGA-02-0055	No 1p/19q-Codeletion	TCGA ULP-WGS
ULP-WGS-TCGA-02-2466	No 1p/19q-Codeletion	TCGA ULP-WGS
ULP-WGS-TCGA-02-2470	No 1p/19q-Codeletion	TCGA ULP-WGS
ULP-WGS-TCGA-02-2483	No 1p/19q-Codeletion	TCGA ULP-WGS
ULP-WGS-TCGA-02-2485	No 1p/19q-Codeletion	TCGA ULP-WGS
ULP-WGS-TCGA-02-2486	No 1p/19q-Codeletion	TCGA ULP-WGS
ULP-WGS-TCGA-06-0119	No 1p/19q-Codeletion	TCGA ULP-WGS
ULP-WGS-TCGA-06-0122	No 1p/19q-Codeletion	TCGA ULP-WGS
ULP-WGS-TCGA-06-0125	No 1p/19q-Codeletion	TCGA ULP-WGS
ULP-WGS-TCGA-06-0126	No 1p/19q-Codeletion	TCGA ULP-WGS
ULP-WGS-TCGA-06-0128	No 1p/19q-Codeletion	TCGA ULP-WGS
ULP-WGS-TCGA-06-0129	No 1p/19q-Codeletion	TCGA ULP-WGS
ULP-WGS-TCGA-06-0130	No 1p/19q-Codeletion	TCGA ULP-WGS
ULP-WGS-TCGA-06-0132	No 1p/19q-Codeletion	TCGA ULP-WGS
ULP-WGS-TCGA-06-0137	No 1p/19q-Codeletion	TCGA ULP-WGS
ULP-WGS-TCGA-06-0138	No 1p/19q-Codeletion	TCGA ULP-WGS
ULP-WGS-TCGA-06-0139	No 1p/19q-Codeletion	TCGA ULP-WGS
ULP-WGS-TCGA-06-0140	No 1p/19q-Codeletion	TCGA ULP-WGS
ULP-WGS-TCGA-06-0141	No 1p/19q-Codeletion	TCGA ULP-WGS
ULP-WGS-TCGA-06-0142	No 1p/19q-Codeletion	TCGA ULP-WGS
ULP-WGS-TCGA-06-0145	No 1p/19q-Codeletion	TCGA ULP-WGS
ULP-WGS-TCGA-06-0152	No 1p/19q-Codeletion	TCGA ULP-WGS
ULP-WGS-TCGA-06-0154	No 1p/19q-Codeletion	TCGA ULP-WGS
ULP-WGS-TCGA-06-0155	No 1p/19q-Codeletion	TCGA ULP-WGS
ULP-WGS-TCGA-06-0156	No 1p/19q-Codeletion	TCGA ULP-WGS
ULP-WGS-TCGA-06-0157	No 1p/19q-Codeletion	TCGA ULP-WGS
ULP-WGS-TCGA-06-0158	No 1p/19q-Codeletion	TCGA ULP-WGS
ULP-WGS-TCGA-06-0165	No 1p/19q-Codeletion	TCGA ULP-WGS
ULP-WGS-TCGA-06-0166	No 1p/19q-Codeletion	TCGA ULP-WGS
ULP-WGS-TCGA-06-0167	No 1p/19q-Codeletion	TCGA ULP-WGS
ULP-WGS-TCGA-06-0168	No 1p/19q-Codeletion	TCGA ULP-WGS
ULP-WGS-TCGA-06-0169	No 1p/19q-Codeletion	TCGA ULP-WGS
ULP-WGS-TCGA-06-0171	No 1p/19q-Codeletion	TCGA ULP-WGS
ULP-WGS-TCGA-06-0173	No 1p/19q-Codeletion	TCGA ULP-WGS
ULP-WGS-TCGA-06-0174	No 1p/19q-Codeletion	TCGA ULP-WGS
ULP-WGS-TCGA-06-0176	No 1p/19q-Codeletion	TCGA ULP-WGS
ULP-WGS-TCGA-06-0178	No 1p/19q-Codeletion	TCGA ULP-WGS
ULP-WGS-TCGA-06-0185	No 1p/19q-Codeletion	TCGA ULP-WGS
ULP-WGS-TCGA-06-0187	No 1p/19q-Codeletion	TCGA ULP-WGS
ULP-WGS-TCGA-06-0189	No 1p/19q-Codeletion	TCGA ULP-WGS
ULP-WGS-TCGA-06-0190	No 1p/19q-Codeletion	TCGA ULP-WGS
ULP-WGS-TCGA-06-0192	No 1p/19q-Codeletion	TCGA ULP-WGS
ULP-WGS-TCGA-06-0209	No 1p/19q-Codeletion	TCGA ULP-WGS
ULP-WGS-TCGA-06-0210	No 1p/19q-Codeletion	TCGA ULP-WGS
ULP-WGS-TCGA-06-0211	No 1p/19q-Codeletion	TCGA ULP-WGS
ULP-WGS-TCGA-06-0213	No 1p/19q-Codeletion	TCGA ULP-WGS
ULP-WGS-TCGA-06-0216	No 1p/19q-Codeletion	TCGA ULP-WGS
ULP-WGS-TCGA-06-0219	No 1p/19q-Codeletion	TCGA ULP-WGS
ULP-WGS-TCGA-06-0221	No 1p/19q-Codeletion	TCGA ULP-WGS
ULP-WGS-TCGA-06-0237	No 1p/19q-Codeletion	TCGA ULP-WGS
ULP-WGS-TCGA-06-0238	No 1p/19q-Codeletion	TCGA ULP-WGS
ULP-WGS-TCGA-06-0240	No 1p/19q-Codeletion	TCGA ULP-WGS
ULP-WGS-TCGA-06-0241	No 1p/19q-Codeletion	TCGA ULP-WGS
ULP-WGS-TCGA-06-0644	No 1p/19q-Codeletion	TCGA ULP-WGS
ULP-WGS-TCGA-06-0645	No 1p/19q-Codeletion	TCGA ULP-WGS
ULP-WGS-TCGA-06-0646	No 1p/19q-Codeletion	TCGA ULP-WGS
ULP-WGS-TCGA-06-0648	No 1p/19q-Codeletion	TCGA ULP-WGS
ULP-WGS-TCGA-06-0649	No 1p/19q-Codeletion	TCGA ULP-WGS
ULP-WGS-TCGA-06-0686	No 1p/19q-Codeletion	TCGA ULP-WGS
ULP-WGS-TCGA-06-0743	No 1p/19q-Codeletion	TCGA ULP-WGS
ULP-WGS-TCGA-06-0744	No 1p/19q-Codeletion	TCGA ULP-WGS
ULP-WGS-TCGA-06-0745	No 1p/19q-Codeletion	TCGA ULP-WGS
ULP-WGS-TCGA-06-0747	No 1p/19q-Codeletion	TCGA ULP-WGS
ULP-WGS-TCGA-06-0749	No 1p/19q-Codeletion	TCGA ULP-WGS
ULP-WGS-TCGA-06-0875	No 1p/19q-Codeletion	TCGA ULP-WGS
ULP-WGS-TCGA-06-0876	No 1p/19q-Codeletion	TCGA ULP-WGS
ULP-WGS-TCGA-06-0877	No 1p/19q-Codeletion	TCGA ULP-WGS
ULP-WGS-TCGA-06-0878	No 1p/19q-Codeletion	TCGA ULP-WGS
ULP-WGS-TCGA-06-0879	No 1p/19q-Codeletion	TCGA ULP-WGS
ULP-WGS-TCGA-06-0881	No 1p/19q-Codeletion	TCGA ULP-WGS
ULP-WGS-TCGA-06-0882	No 1p/19q-Codeletion	TCGA ULP-WGS
ULP-WGS-TCGA-06-0939	No 1p/19q-Codeletion	TCGA ULP-WGS
ULP-WGS-TCGA-06-1084	No 1p/19q-Codeletion	TCGA ULP-WGS
ULP-WGS-TCGA-06-1087	No 1p/19q-Codeletion	TCGA ULP-WGS
ULP-WGS-TCGA-06-1800	No 1p/19q-Codeletion	TCGA ULP-WGS
ULP-WGS-TCGA-06-1801	No 1p/19q-Codeletion	TCGA ULP-WGS
ULP-WGS-TCGA-06-1804	No 1p/19q-Codeletion	TCGA ULP-WGS
ULP-WGS-TCGA-06-1805	No 1p/19q-Codeletion	TCGA ULP-WGS
ULP-WGS-TCGA-06-2557	No 1p/19q-Codeletion	TCGA ULP-WGS
ULP-WGS-TCGA-06-2558	No 1p/19q-Codeletion	TCGA ULP-WGS
ULP-WGS-TCGA-06-2559	No 1p/19q-Codeletion	TCGA ULP-WGS
ULP-WGS-TCGA-06-2561	No 1p/19q-Codeletion	TCGA ULP-WGS
ULP-WGS-TCGA-06-2562	No 1p/19q-Codeletion	TCGA ULP-WGS
ULP-WGS-TCGA-06-2563	No 1p/19q-Codeletion	TCGA ULP-WGS
ULP-WGS-TCGA-06-2564	No 1p/19q-Codeletion	TCGA ULP-WGS
ULP-WGS-TCGA-06-2565	No 1p/19q-Codeletion	TCGA ULP-WGS
ULP-WGS-TCGA-06-2566	No 1p/19q-Codeletion	TCGA ULP-WGS
ULP-WGS-TCGA-06-2567	No 1p/19q-Codeletion	TCGA ULP-WGS
ULP-WGS-TCGA-06-2569	No 1p/19q-Codeletion	TCGA ULP-WGS
ULP-WGS-TCGA-06-2570	No 1p/19q-Codeletion	TCGA ULP-WGS
ULP-WGS-TCGA-06-5408	No 1p/19q-Codeletion	TCGA ULP-WGS
ULP-WGS-TCGA-06-5410	No 1p/19q-Codeletion	TCGA ULP-WGS
ULP-WGS-TCGA-06-5411	No 1p/19q-Codeletion	TCGA ULP-WGS
ULP-WGS-TCGA-06-5412	No 1p/19q-Codeletion	TCGA ULP-WGS
ULP-WGS-TCGA-06-5413	No 1p/19q-Codeletion	TCGA ULP-WGS
ULP-WGS-TCGA-06-5414	No 1p/19q-Codeletion	TCGA ULP-WGS
ULP-WGS-TCGA-06-5415	No 1p/19q-Codeletion	TCGA ULP-WGS
ULP-WGS-TCGA-06-5416	No 1p/19q-Codeletion	TCGA ULP-WGS
ULP-WGS-TCGA-06-5417	No 1p/19q-Codeletion	TCGA ULP-WGS
ULP-WGS-TCGA-06-5418	No 1p/19q-Codeletion	TCGA ULP-WGS
ULP-WGS-TCGA-06-5856	No 1p/19q-Codeletion	TCGA ULP-WGS
ULP-WGS-TCGA-06-6389	No 1p/19q-Codeletion	TCGA ULP-WGS
ULP-WGS-TCGA-06-6390	No 1p/19q-Codeletion	TCGA ULP-WGS
ULP-WGS-TCGA-06-A5U0	No 1p/19q-Codeletion	TCGA ULP-WGS
ULP-WGS-TCGA-06-A6S0	No 1p/19q-Codeletion	TCGA ULP-WGS
ULP-WGS-TCGA-06-A6S1	No 1p/19q-Codeletion	TCGA ULP-WGS
ULP-WGS-TCGA-06-A7TK	No 1p/19q-Codeletion	TCGA ULP-WGS
ULP-WGS-TCGA-06-A7TL	No 1p/19q-Codeletion	TCGA ULP-WGS
ULP-WGS-TCGA-08-0386	No 1p/19q-Codeletion	TCGA ULP-WGS
ULP-WGS-TCGA-12-0615	No 1p/19q-Codeletion	TCGA ULP-WGS
ULP-WGS-TCGA-12-0616	No 1p/19q-Codeletion	TCGA ULP-WGS
ULP-WGS-TCGA-12-0618	No 1p/19q-Codeletion	TCGA ULP-WGS
ULP-WGS-TCGA-12-0619	No 1p/19q-Codeletion	TCGA ULP-WGS
ULP-WGS-TCGA-12-0656	No 1p/19q-Codeletion	TCGA ULP-WGS
ULP-WGS-TCGA-12-0657	No 1p/19q-Codeletion	TCGA ULP-WGS
ULP-WGS-TCGA-12-0662	No 1p/19q-Codeletion	TCGA ULP-WGS
ULP-WGS-TCGA-12-0670	No 1p/19q-Codeletion	TCGA ULP-WGS
ULP-WGS-TCGA-12-0688	No 1p/19q-Codeletion	TCGA ULP-WGS
ULP-WGS-TCGA-12-0691	No 1p/19q-Codeletion	TCGA ULP-WGS
ULP-WGS-TCGA-12-0692	No 1p/19q-Codeletion	TCGA ULP-WGS
ULP-WGS-TCGA-12-0707	No 1p/19q-Codeletion	TCGA ULP-WGS
ULP-WGS-TCGA-12-0772	No 1p/19q-Codeletion	TCGA ULP-WGS
ULP-WGS-TCGA-12-0773	No 1p/19q-Codeletion	TCGA ULP-WGS
ULP-WGS-TCGA-12-0775	No 1p/19q-Codeletion	TCGA ULP-WGS
ULP-WGS-TCGA-12-0778	No 1p/19q-Codeletion	TCGA ULP-WGS
ULP-WGS-TCGA-12-0818	No 1p/19q-Codeletion	TCGA ULP-WGS
ULP-WGS-TCGA-12-0819	No 1p/19q-Codeletion	TCGA ULP-WGS
ULP-WGS-TCGA-12-0820	No 1p/19q-Codeletion	TCGA ULP-WGS
ULP-WGS-TCGA-12-0821	No 1p/19q-Codeletion	TCGA ULP-WGS
ULP-WGS-TCGA-12-0822	No 1p/19q-Codeletion	TCGA ULP-WGS
ULP-WGS-TCGA-12-0826	No 1p/19q-Codeletion	TCGA ULP-WGS
ULP-WGS-TCGA-12-0827	No 1p/19q-Codeletion	TCGA ULP-WGS
ULP-WGS-TCGA-12-0828	No 1p/19q-Codeletion	TCGA ULP-WGS
ULP-WGS-TCGA-12-0829	No 1p/19q-Codeletion	TCGA ULP-WGS
ULP-WGS-TCGA-12-1088	No 1p/19q-Codeletion	TCGA ULP-WGS
ULP-WGS-TCGA-12-1089	No 1p/19q-Codeletion	TCGA ULP-WGS
ULP-WGS-TCGA-12-1092	No 1p/19q-Codeletion	TCGA ULP-WGS
ULP-WGS-TCGA-12-1093	No 1p/19q-Codeletion	TCGA ULP-WGS
ULP-WGS-TCGA-12-1597	No 1p/19q-Codeletion	TCGA ULP-WGS
ULP-WGS-TCGA-12-1598	No 1p/19q-Codeletion	TCGA ULP-WGS
ULP-WGS-TCGA-12-1599	No 1p/19q-Codeletion	TCGA ULP-WGS
ULP-WGS-TCGA-12-1600	No 1p/19q-Codeletion	TCGA ULP-WGS
ULP-WGS-TCGA-12-1602	No 1p/19q-Codeletion	TCGA ULP-WGS
ULP-WGS-TCGA-12-3644	No 1p/19q-Codeletion	TCGA ULP-WGS
ULP-WGS-TCGA-12-3646	No 1p/19q-Codeletion	TCGA ULP-WGS
ULP-WGS-TCGA-12-3649	No 1p/19q-Codeletion	TCGA ULP-WGS
ULP-WGS-TCGA-12-3650	No 1p/19q-Codeletion	TCGA ULP-WGS
ULP-WGS-TCGA-12-3651	No 1p/19q-Codeletion	TCGA ULP-WGS
ULP-WGS-TCGA-12-3653	No 1p/19q-Codeletion	TCGA ULP-WGS
ULP-WGS-TCGA-12-5295	No 1p/19q-Codeletion	TCGA ULP-WGS
ULP-WGS-TCGA-12-5299	No 1p/19q-Codeletion	TCGA ULP-WGS
ULP-WGS-TCGA-12-5301	No 1p/19q-Codeletion	TCGA ULP-WGS
ULP-WGS-TCGA-14-0736	No 1p/19q-Codeletion	TCGA ULP-WGS
ULP-WGS-TCGA-14-0786	No 1p/19q-Codeletion	TCGA ULP-WGS
ULP-WGS-TCGA-14-0787	No 1p/19q-Codeletion	TCGA ULP-WGS
ULP-WGS-TCGA-14-0789	No 1p/19q-Codeletion	TCGA ULP-WGS
ULP-WGS-TCGA-14-0790	No 1p/19q-Codeletion	TCGA ULP-WGS
ULP-WGS-TCGA-14-0812	No 1p/19q-Codeletion	TCGA ULP-WGS
ULP-WGS-TCGA-14-0813	No 1p/19q-Codeletion	TCGA ULP-WGS
ULP-WGS-TCGA-14-0817	No 1p/19q-Codeletion	TCGA ULP-WGS
ULP-WGS-TCGA-14-0862	No 1p/19q-Codeletion	TCGA ULP-WGS
ULP-WGS-TCGA-14-0865	No 1p/19q-Codeletion	TCGA ULP-WGS
ULP-WGS-TCGA-14-0867	No 1p/19q-Codeletion	TCGA ULP-WGS
ULP-WGS-TCGA-14-0871	No 1p/19q-Codeletion	TCGA ULP-WGS
ULP-WGS-TCGA-14-1034	No 1p/19q-Codeletion	TCGA ULP-WGS
ULP-WGS-TCGA-14-1043	No 1p/19q-Codeletion	TCGA ULP-WGS
ULP-WGS-TCGA-14-1396	No 1p/19q-Codeletion	TCGA ULP-WGS
ULP-WGS-TCGA-14-1402	No 1p/19q-Codeletion	TCGA ULP-WGS
ULP-WGS-TCGA-14-1451	No 1p/19q-Codeletion	TCGA ULP-WGS
ULP-WGS-TCGA-14-1453	No 1p/19q-Codeletion	TCGA ULP-WGS
ULP-WGS-TCGA-14-1455	No 1p/19q-Codeletion	TCGA ULP-WGS
ULP-WGS-TCGA-14-1456	No 1p/19q-Codeletion	TCGA ULP-WGS
ULP-WGS-TCGA-14-1458	No 1p/19q-Codeletion	TCGA ULP-WGS
ULP-WGS-TCGA-14-1795	No 1p/19q-Codeletion	TCGA ULP-WGS
ULP-WGS-TCGA-14-1821	No 1p/19q-Codeletion	TCGA ULP-WGS
ULP-WGS-TCGA-14-1823	No 1p/19q-Codeletion	TCGA ULP-WGS
ULP-WGS-TCGA-14-1825	No 1p/19q-Codeletion	TCGA ULP-WGS
ULP-WGS-TCGA-14-1827	No 1p/19q-Codeletion	TCGA ULP-WGS
ULP-WGS-TCGA-14-1829	No 1p/19q-Codeletion	TCGA ULP-WGS
ULP-WGS-TCGA-14-2554	No 1p/19q-Codeletion	TCGA ULP-WGS
ULP-WGS-TCGA-14-2555	No 1p/19q-Codeletion	TCGA ULP-WGS
ULP-WGS-TCGA-14-3476	No 1p/19q-Codeletion	TCGA ULP-WGS
ULP-WGS-TCGA-14-3477	No 1p/19q-Codeletion	TCGA ULP-WGS
ULP-WGS-TCGA-14-4157	No 1p/19q-Codeletion	TCGA ULP-WGS
ULP-WGS-TCGA-15-0742	No 1p/19q-Codeletion	TCGA ULP-WGS
ULP-WGS-TCGA-15-1444	No 1p/19q-Codeletion	TCGA ULP-WGS
ULP-WGS-TCGA-15-1446	No 1p/19q-Codeletion	TCGA ULP-WGS
ULP-WGS-TCGA-16-0846	No 1p/19q-Codeletion	TCGA ULP-WGS
ULP-WGS-TCGA-16-0848	No 1p/19q-Codeletion	TCGA ULP-WGS
ULP-WGS-TCGA-16-0850	No 1p/19q-Codeletion	TCGA ULP-WGS
ULP-WGS-TCGA-16-0861	No 1p/19q-Codeletion	TCGA ULP-WGS
ULP-WGS-TCGA-16-1045	No 1p/19q-Codeletion	TCGA ULP-WGS
ULP-WGS-TCGA-16-1048	No 1p/19q-Codeletion	TCGA ULP-WGS
ULP-WGS-TCGA-19-0957	No 1p/19q-Codeletion	TCGA ULP-WGS
ULP-WGS-TCGA-19-1385	No 1p/19q-Codeletion	TCGA ULP-WGS
ULP-WGS-TCGA-19-1386	No 1p/19q-Codeletion	TCGA ULP-WGS
ULP-WGS-TCGA-19-1387	No 1p/19q-Codeletion	TCGA ULP-WGS
ULP-WGS-TCGA-19-1388	No 1p/19q-Codeletion	TCGA ULP-WGS
ULP-WGS-TCGA-19-1389	No 1p/19q-Codeletion	TCGA ULP-WGS
ULP-WGS-TCGA-19-1390	No 1p/19q-Codeletion	TCGA ULP-WGS
ULP-WGS-TCGA-19-1786	No 1p/19q-Codeletion	TCGA ULP-WGS
ULP-WGS-TCGA-19-1787	No 1p/19q-Codeletion	TCGA ULP-WGS
ULP-WGS-TCGA-19-1788	No 1p/19q-Codeletion	TCGA ULP-WGS
ULP-WGS-TCGA-19-1789	No 1p/19q-Codeletion	TCGA ULP-WGS
ULP-WGS-TCGA-19-1790	No 1p/19q-Codeletion	TCGA ULP-WGS
ULP-WGS-TCGA-19-1791	No 1p/19q-Codeletion	TCGA ULP-WGS
ULP-WGS-TCGA-19-2619	No 1p/19q-Codeletion	TCGA ULP-WGS
ULP-WGS-TCGA-19-2620	No 1p/19q-Codeletion	TCGA ULP-WGS
ULP-WGS-TCGA-19-2621	No 1p/19q-Codeletion	TCGA ULP-WGS
ULP-WGS-TCGA-19-2623	No 1p/19q-Codeletion	TCGA ULP-WGS
ULP-WGS-TCGA-19-2624	No 1p/19q-Codeletion	TCGA ULP-WGS
ULP-WGS-TCGA-19-2625	No 1p/19q-Codeletion	TCGA ULP-WGS
ULP-WGS-TCGA-19-2629	No 1p/19q-Codeletion	TCGA ULP-WGS
ULP-WGS-TCGA-19-2631	No 1p/19q-Codeletion	TCGA ULP-WGS
ULP-WGS-TCGA-19-4065	No 1p/19q-Codeletion	TCGA ULP-WGS
ULP-WGS-TCGA-19-4068	No 1p/19q-Codeletion	TCGA ULP-WGS
ULP-WGS-TCGA-19-5950	No 1p/19q-Codeletion	TCGA ULP-WGS
ULP-WGS-TCGA-19-5951	No 1p/19q-Codeletion	TCGA ULP-WGS
ULP-WGS-TCGA-19-5954	No 1p/19q-Codeletion	TCGA ULP-WGS
ULP-WGS-TCGA-19-5955	No 1p/19q-Codeletion	TCGA ULP-WGS
ULP-WGS-TCGA-19-5956	No 1p/19q-Codeletion	TCGA ULP-WGS
ULP-WGS-TCGA-19-5958	No 1p/19q-Codeletion	TCGA ULP-WGS
ULP-WGS-TCGA-19-5959	No 1p/19q-Codeletion	TCGA ULP-WGS
ULP-WGS-TCGA-19-5960	No 1p/19q-Codeletion	TCGA ULP-WGS
ULP-WGS-TCGA-19-A60I	No 1p/19q-Codeletion	TCGA ULP-WGS
ULP-WGS-TCGA-19-A6J4	No 1p/19q-Codeletion	TCGA ULP-WGS
ULP-WGS-TCGA-19-A6J5	No 1p/19q-Codeletion	TCGA ULP-WGS
ULP-WGS-TCGA-26-1439	No 1p/19q-Codeletion	TCGA ULP-WGS
ULP-WGS-TCGA-26-1442	No 1p/19q-Codeletion	TCGA ULP-WGS
ULP-WGS-TCGA-26-1799	No 1p/19q-Codeletion	TCGA ULP-WGS
ULP-WGS-TCGA-26-5132	No 1p/19q-Codeletion	TCGA ULP-WGS
ULP-WGS-TCGA-26-5133	No 1p/19q-Codeletion	TCGA ULP-WGS
ULP-WGS-TCGA-26-5134	No 1p/19q-Codeletion	TCGA ULP-WGS
ULP-WGS-TCGA-26-5135	No 1p/19q-Codeletion	TCGA ULP-WGS
ULP-WGS-TCGA-26-5136	No 1p/19q-Codeletion	TCGA ULP-WGS
ULP-WGS-TCGA-26-5139	No 1p/19q-Codeletion	TCGA ULP-WGS
ULP-WGS-TCGA-26-6174	No 1p/19q-Codeletion	TCGA ULP-WGS
ULP-WGS-TCGA-26-A7UX	No 1p/19q-Codeletion	TCGA ULP-WGS
ULP-WGS-TCGA-27-1830	No 1p/19q-Codeletion	TCGA ULP-WGS
ULP-WGS-TCGA-27-1831	No 1p/19q-Codeletion	TCGA ULP-WGS
ULP-WGS-TCGA-27-1832	No 1p/19q-Codeletion	TCGA ULP-WGS
ULP-WGS-TCGA-27-1833	No 1p/19q-Codeletion	TCGA ULP-WGS
ULP-WGS-TCGA-27-1834	No 1p/19q-Codeletion	TCGA ULP-WGS
ULP-WGS-TCGA-27-1835	No 1p/19q-Codeletion	TCGA ULP-WGS
ULP-WGS-TCGA-27-1836	No 1p/19q-Codeletion	TCGA ULP-WGS
ULP-WGS-TCGA-27-1837	No 1p/19q-Codeletion	TCGA ULP-WGS
ULP-WGS-TCGA-27-1838	No 1p/19q-Codeletion	TCGA ULP-WGS
ULP-WGS-TCGA-27-2518	No 1p/19q-Codeletion	TCGA ULP-WGS
ULP-WGS-TCGA-27-2519	No 1p/19q-Codeletion	TCGA ULP-WGS
ULP-WGS-TCGA-27-2521	No 1p/19q-Codeletion	TCGA ULP-WGS
ULP-WGS-TCGA-27-2523	No 1p/19q-Codeletion	TCGA ULP-WGS
ULP-WGS-TCGA-27-2524	No 1p/19q-Codeletion	TCGA ULP-WGS
ULP-WGS-TCGA-27-2526	No 1p/19q-Codeletion	TCGA ULP-WGS
ULP-WGS-TCGA-27-2527	No 1p/19q-Codeletion	TCGA ULP-WGS
ULP-WGS-TCGA-27-2528	No 1p/19q-Codeletion	TCGA ULP-WGS
ULP-WGS-TCGA-28-1745	No 1p/19q-Codeletion	TCGA ULP-WGS
ULP-WGS-TCGA-28-1746	No 1p/19q-Codeletion	TCGA ULP-WGS
ULP-WGS-TCGA-28-1747	No 1p/19q-Codeletion	TCGA ULP-WGS
ULP-WGS-TCGA-28-1749	No 1p/19q-Codeletion	TCGA ULP-WGS
ULP-WGS-TCGA-28-1750	No 1p/19q-Codeletion	TCGA ULP-WGS
ULP-WGS-TCGA-28-1751	No 1p/19q-Codeletion	TCGA ULP-WGS
ULP-WGS-TCGA-28-1753	No 1p/19q-Codeletion	TCGA ULP-WGS
ULP-WGS-TCGA-28-1755	No 1p/19q-Codeletion	TCGA ULP-WGS
ULP-WGS-TCGA-28-1757	No 1p/19q-Codeletion	TCGA ULP-WGS
ULP-WGS-TCGA-28-2499	No 1p/19q-Codeletion	TCGA ULP-WGS
ULP-WGS-TCGA-28-2501	No 1p/19q-Codeletion	TCGA ULP-WGS
ULP-WGS-TCGA-28-2502	No 1p/19q-Codeletion	TCGA ULP-WGS
ULP-WGS-TCGA-28-2506	No 1p/19q-Codeletion	TCGA ULP-WGS
ULP-WGS-TCGA-28-2509	No 1p/19q-Codeletion	TCGA ULP-WGS
ULP-WGS-TCGA-28-2510	No 1p/19q-Codeletion	TCGA ULP-WGS
ULP-WGS-TCGA-28-2513	No 1p/19q-Codeletion	TCGA ULP-WGS
ULP-WGS-TCGA-28-2514	No 1p/19q-Codeletion	TCGA ULP-WGS
ULP-WGS-TCGA-28-5204	No 1p/19q-Codeletion	TCGA ULP-WGS
ULP-WGS-TCGA-28-5207	No 1p/19q-Codeletion	TCGA ULP-WGS
ULP-WGS-TCGA-28-5208	No 1p/19q-Codeletion	TCGA ULP-WGS
ULP-WGS-TCGA-28-5209	No 1p/19q-Codeletion	TCGA ULP-WGS
ULP-WGS-TCGA-28-5214	No 1p/19q-Codeletion	TCGA ULP-WGS
ULP-WGS-TCGA-28-5215	No 1p/19q-Codeletion	TCGA ULP-WGS
ULP-WGS-TCGA-28-5216	No 1p/19q-Codeletion	TCGA ULP-WGS
ULP-WGS-TCGA-28-5218	No 1p/19q-Codeletion	TCGA ULP-WGS
ULP-WGS-TCGA-28-5219	No 1p/19q-Codeletion	TCGA ULP-WGS
ULP-WGS-TCGA-28-5220	No 1p/19q-Codeletion	TCGA ULP-WGS
ULP-WGS-TCGA-28-6450	No 1p/19q-Codeletion	TCGA ULP-WGS
ULP-WGS-TCGA-32-1970	No 1p/19q-Codeletion	TCGA ULP-WGS
ULP-WGS-TCGA-32-1976	No 1p/19q-Codeletion	TCGA ULP-WGS
ULP-WGS-TCGA-32-1977	No 1p/19q-Codeletion	TCGA ULP-WGS
ULP-WGS-TCGA-32-1979	No 1p/19q-Codeletion	TCGA ULP-WGS
ULP-WGS-TCGA-32-1982	No 1p/19q-Codeletion	TCGA ULP-WGS
ULP-WGS-TCGA-32-1986	No 1p/19q-Codeletion	TCGA ULP-WGS
[truncated: 553 more rows]

## Sheet: Supplementary Table 5
Patient ID	Model Confidence	Confidence STD	Avg Pred	Avg Misclassified	IDH Mutation Status	Average Prediction
TCGA-02-0003	0.925608	0.007697	0	0	IDH-Wildtype Glioblastoma	IDH-Wildtype Glioblastoma
TCGA-02-0033	0.958479	0.005408	0	0	IDH-Wildtype Glioblastoma	IDH-Wildtype Glioblastoma
TCGA-02-0047	0.869641	0.018827	1	1	IDH-Wildtype Glioblastoma	IDH-Mutant Astrocytoma
TCGA-02-0055	0.955769	0.01654	0	0	IDH-Wildtype Glioblastoma	IDH-Wildtype Glioblastoma
TCGA-02-2470	0.577109	0.025885	0.004	0.004	IDH-Wildtype Glioblastoma	IDH-Wildtype Glioblastoma
TCGA-02-2483	0.57934	0.052942	0.062	0.938	IDH-Mutant Astrocytoma	IDH-Wildtype Glioblastoma
TCGA-02-2485	0.969081	0.007298	0	0	IDH-Wildtype Glioblastoma	IDH-Wildtype Glioblastoma
TCGA-02-2486	0.974922	0.003147	0	0	IDH-Wildtype Glioblastoma	IDH-Wildtype Glioblastoma
TCGA-06-0119	0.992554	0.000918	0	0	IDH-Wildtype Glioblastoma	IDH-Wildtype Glioblastoma
TCGA-06-0122	0.98397	0.002802	0	0	IDH-Wildtype Glioblastoma	IDH-Wildtype Glioblastoma
TCGA-06-0124	0.96519	0.005483	0	0	IDH-Wildtype Glioblastoma	IDH-Wildtype Glioblastoma
TCGA-06-0125	0.974265	0.003097	0	0	IDH-Wildtype Glioblastoma	IDH-Wildtype Glioblastoma
TCGA-06-0126	0.991679	0.001083	0	0	IDH-Wildtype Glioblastoma	IDH-Wildtype Glioblastoma
TCGA-06-0128	0.640187	0.063764	0.032	0.968	IDH-Mutant Astrocytoma	IDH-Wildtype Glioblastoma
TCGA-06-0129	0.68487	0.085821	0.001	0.999	IDH-Mutant Astrocytoma	IDH-Wildtype Glioblastoma
TCGA-06-0130	0.988326	0.002301	0	0	IDH-Wildtype Glioblastoma	IDH-Wildtype Glioblastoma
TCGA-06-0132	0.959368	0.005331	0	0	IDH-Wildtype Glioblastoma	IDH-Wildtype Glioblastoma
TCGA-06-0137	0.988565	0.001221	0	0	IDH-Wildtype Glioblastoma	IDH-Wildtype Glioblastoma
TCGA-06-0139	0.782026	0.026093	0	0	IDH-Wildtype Glioblastoma	IDH-Wildtype Glioblastoma
TCGA-06-0140	0.954922	0.026852	0	0	IDH-Wildtype Glioblastoma	IDH-Wildtype Glioblastoma
TCGA-06-0141	0.963426	0.013426	0	0	IDH-Wildtype Glioblastoma	IDH-Wildtype Glioblastoma
TCGA-06-0142	0.628935	0.016677	0	0	IDH-Wildtype Glioblastoma	IDH-Wildtype Glioblastoma
TCGA-06-0145	0.981285	0.004042	0	0	IDH-Wildtype Glioblastoma	IDH-Wildtype Glioblastoma
TCGA-06-0151	0.996654	0.000576	0	0	IDH-Wildtype Glioblastoma	IDH-Wildtype Glioblastoma
TCGA-06-0152	0.930312	0.022731	0	0	IDH-Wildtype Glioblastoma	IDH-Wildtype Glioblastoma
TCGA-06-0154	0.956441	0.005477	0	0	IDH-Wildtype Glioblastoma	IDH-Wildtype Glioblastoma
TCGA-06-0155	0.977639	0.00488	0	0	IDH-Wildtype Glioblastoma	IDH-Wildtype Glioblastoma
TCGA-06-0157	0.991571	0.001189	0	0	IDH-Wildtype Glioblastoma	IDH-Wildtype Glioblastoma
TCGA-06-0158	0.979115	0.002653	0	0	IDH-Wildtype Glioblastoma	IDH-Wildtype Glioblastoma
TCGA-06-0165	0.839463	0.024702	1	1	IDH-Wildtype Glioblastoma	IDH-Mutant Astrocytoma
TCGA-06-0166	0.954028	0.007781	0	0	IDH-Wildtype Glioblastoma	IDH-Wildtype Glioblastoma
TCGA-06-0168	0.979572	0.009662	0	0	IDH-Wildtype Glioblastoma	IDH-Wildtype Glioblastoma
TCGA-06-0169	0.979224	0.004559	0	0	IDH-Wildtype Glioblastoma	IDH-Wildtype Glioblastoma
TCGA-06-0171	0.994173	0.001585	0	0	IDH-Wildtype Glioblastoma	IDH-Wildtype Glioblastoma
TCGA-06-0173	0.994703	0.001297	0	0	IDH-Wildtype Glioblastoma	IDH-Wildtype Glioblastoma
TCGA-06-0174	0.97531	0.004745	0	0	IDH-Wildtype Glioblastoma	IDH-Wildtype Glioblastoma
TCGA-06-0184	0.869108	0.018728	0	0	IDH-Wildtype Glioblastoma	IDH-Wildtype Glioblastoma
TCGA-06-0185	0.991225	0.001426	0	0	IDH-Wildtype Glioblastoma	IDH-Wildtype Glioblastoma
TCGA-06-0187	0.870198	0.018824	0	0	IDH-Wildtype Glioblastoma	IDH-Wildtype Glioblastoma
TCGA-06-0188	0.868811	0.063051	0.001	0.001	IDH-Wildtype Glioblastoma	IDH-Wildtype Glioblastoma
TCGA-06-0189	0.989748	0.00162	0	0	IDH-Wildtype Glioblastoma	IDH-Wildtype Glioblastoma
TCGA-06-0190	0.98986	0.001409	0	0	IDH-Wildtype Glioblastoma	IDH-Wildtype Glioblastoma
TCGA-06-0192	0.996682	0.001062	0	0	IDH-Wildtype Glioblastoma	IDH-Wildtype Glioblastoma
TCGA-06-0195	0.997675	0.000693	0	0	IDH-Wildtype Glioblastoma	IDH-Wildtype Glioblastoma
TCGA-06-0209	0.985396	0.004364	0	0	IDH-Wildtype Glioblastoma	IDH-Wildtype Glioblastoma
TCGA-06-0210	0.957095	0.004104	0	0	IDH-Wildtype Glioblastoma	IDH-Wildtype Glioblastoma
TCGA-06-0211	0.992123	0.001776	0	0	IDH-Wildtype Glioblastoma	IDH-Wildtype Glioblastoma
TCGA-06-0213	0.649821	0.024148	0.001	0.001	IDH-Wildtype Glioblastoma	IDH-Wildtype Glioblastoma
TCGA-06-0214	0.939054	0.016206	0	0	IDH-Wildtype Glioblastoma	IDH-Wildtype Glioblastoma
TCGA-06-0216	0.997847	0.00047	0	0	IDH-Wildtype Glioblastoma	IDH-Wildtype Glioblastoma
TCGA-06-0219	0.843354	0.018665	0	0	IDH-Wildtype Glioblastoma	IDH-Wildtype Glioblastoma
TCGA-06-0221	0.879306	0.031178	1	0	IDH-Mutant Astrocytoma	IDH-Mutant Astrocytoma
TCGA-06-0237	0.986536	0.003966	0	0	IDH-Wildtype Glioblastoma	IDH-Wildtype Glioblastoma
TCGA-06-0238	0.953441	0.00871	0	0	IDH-Wildtype Glioblastoma	IDH-Wildtype Glioblastoma
TCGA-06-0240	0.668023	0.046055	1	1	IDH-Wildtype Glioblastoma	IDH-Mutant Astrocytoma
TCGA-06-0241	0.974191	0.007493	0	0	IDH-Wildtype Glioblastoma	IDH-Wildtype Glioblastoma
TCGA-06-0644	0.952026	0.009829	0	0	IDH-Wildtype Glioblastoma	IDH-Wildtype Glioblastoma
TCGA-06-0645	0.996441	0.000892	0	0	IDH-Wildtype Glioblastoma	IDH-Wildtype Glioblastoma
TCGA-06-0646	0.952253	0.005964	0	0	IDH-Wildtype Glioblastoma	IDH-Wildtype Glioblastoma
TCGA-06-0648	0.971392	0.005568	0	0	IDH-Wildtype Glioblastoma	IDH-Wildtype Glioblastoma
TCGA-06-0649	0.953798	0.009315	0	0	IDH-Wildtype Glioblastoma	IDH-Wildtype Glioblastoma
TCGA-06-0650	0.975292	0.00544	0	0	IDH-Wildtype Glioblastoma	IDH-Wildtype Glioblastoma
TCGA-06-0686	0.844481	0.038434	0	0	IDH-Wildtype Glioblastoma	IDH-Wildtype Glioblastoma
TCGA-06-0743	0.997616	0.00037	0	0	IDH-Wildtype Glioblastoma	IDH-Wildtype Glioblastoma
TCGA-06-0744	0.984626	0.001983	0	0	IDH-Wildtype Glioblastoma	IDH-Wildtype Glioblastoma
TCGA-06-0745	0.967255	0.00394	0	0	IDH-Wildtype Glioblastoma	IDH-Wildtype Glioblastoma
TCGA-06-0747	0.967119	0.004274	0	0	IDH-Wildtype Glioblastoma	IDH-Wildtype Glioblastoma
TCGA-06-0749	0.967698	0.004971	0	0	IDH-Wildtype Glioblastoma	IDH-Wildtype Glioblastoma
TCGA-06-0750	0.946467	0.00908	0	0	IDH-Wildtype Glioblastoma	IDH-Wildtype Glioblastoma
TCGA-06-0875	0.833479	0.024159	0	0	IDH-Wildtype Glioblastoma	IDH-Wildtype Glioblastoma
TCGA-06-0876	0.967604	0.007203	0	0	IDH-Wildtype Glioblastoma	IDH-Wildtype Glioblastoma
TCGA-06-0877	0.994321	0.001302	0	0	IDH-Wildtype Glioblastoma	IDH-Wildtype Glioblastoma
TCGA-06-0878	0.949296	0.005144	0	0	IDH-Wildtype Glioblastoma	IDH-Wildtype Glioblastoma
TCGA-06-0879	0.992816	0.001219	0	0	IDH-Wildtype Glioblastoma	IDH-Wildtype Glioblastoma
TCGA-06-0881	0.903836	0.006848	0	0	IDH-Wildtype Glioblastoma	IDH-Wildtype Glioblastoma
TCGA-06-0882	0.987816	0.002625	0	0	IDH-Wildtype Glioblastoma	IDH-Wildtype Glioblastoma
TCGA-06-0939	0.946916	0.018627	0	0	IDH-Wildtype Glioblastoma	IDH-Wildtype Glioblastoma
TCGA-06-1804	0.941068	0.017662	0	0	IDH-Wildtype Glioblastoma	IDH-Wildtype Glioblastoma
TCGA-06-1806	0.840771	0.036613	0.001	0.001	IDH-Wildtype Glioblastoma	IDH-Wildtype Glioblastoma
TCGA-06-2557	0.996544	0.000942	0	0	IDH-Wildtype Glioblastoma	IDH-Wildtype Glioblastoma
TCGA-06-2558	0.944058	0.012433	0	0	IDH-Wildtype Glioblastoma	IDH-Wildtype Glioblastoma
TCGA-06-2559	0.685864	0.051383	0.012	0.012	IDH-Wildtype Glioblastoma	IDH-Wildtype Glioblastoma
TCGA-06-2561	0.931333	0.01299	0	0	IDH-Wildtype Glioblastoma	IDH-Wildtype Glioblastoma
TCGA-06-2562	0.985939	0.002058	0	0	IDH-Wildtype Glioblastoma	IDH-Wildtype Glioblastoma
TCGA-06-2563	0.987962	0.001407	0	0	IDH-Wildtype Glioblastoma	IDH-Wildtype Glioblastoma
TCGA-06-2564	0.94145	0.004519	0	0	IDH-Wildtype Glioblastoma	IDH-Wildtype Glioblastoma
TCGA-06-2565	0.979101	0.003168	0	0	IDH-Wildtype Glioblastoma	IDH-Wildtype Glioblastoma
TCGA-06-2567	0.967369	0.010248	0	0	IDH-Wildtype Glioblastoma	IDH-Wildtype Glioblastoma
TCGA-06-2569	0.993804	0.005011	1	1	IDH-Wildtype Glioblastoma	IDH-Mutant Astrocytoma
TCGA-06-2570	0.807322	0.020614	1	0	IDH-Mutant Astrocytoma	IDH-Mutant Astrocytoma
TCGA-06-5408	0.967007	0.017764	0	0	IDH-Wildtype Glioblastoma	IDH-Wildtype Glioblastoma
TCGA-06-5410	0.974242	0.002611	0	0	IDH-Wildtype Glioblastoma	IDH-Wildtype Glioblastoma
TCGA-06-5411	0.936738	0.016618	0	0	IDH-Wildtype Glioblastoma	IDH-Wildtype Glioblastoma
TCGA-06-5412	0.94974	0.006348	0	0	IDH-Wildtype Glioblastoma	IDH-Wildtype Glioblastoma
TCGA-06-5413	0.976752	0.011532	0	0	IDH-Wildtype Glioblastoma	IDH-Wildtype Glioblastoma
TCGA-06-5414	0.990648	0.001158	0	0	IDH-Wildtype Glioblastoma	IDH-Wildtype Glioblastoma
TCGA-06-5415	0.990124	0.001359	0	0	IDH-Wildtype Glioblastoma	IDH-Wildtype Glioblastoma
TCGA-06-5416	0.842184	0.030793	1	0	IDH-Mutant Astrocytoma	IDH-Mutant Astrocytoma
TCGA-06-5418	0.974277	0.002476	0	0	IDH-Wildtype Glioblastoma	IDH-Wildtype Glioblastoma
TCGA-06-5856	0.979457	0.006677	0	0	IDH-Wildtype Glioblastoma	IDH-Wildtype Glioblastoma
TCGA-06-5858	0.641231	0.063388	1	1	IDH-Wildtype Glioblastoma	IDH-Mutant Astrocytoma
TCGA-06-5859	0.917444	0.015338	0	0	IDH-Wildtype Glioblastoma	IDH-Wildtype Glioblastoma
TCGA-06-6388	0.992716	0.000861	0	0	IDH-Wildtype Glioblastoma	IDH-Wildtype Glioblastoma
TCGA-06-6389	0.998422	0.000399	1	0	IDH-Mutant Astrocytoma	IDH-Mutant Astrocytoma
TCGA-06-6390	0.975794	0.007327	0	0	IDH-Wildtype Glioblastoma	IDH-Wildtype Glioblastoma
TCGA-06-6391	0.5484	0.051382	0.043	0.043	IDH-Wildtype Glioblastoma	IDH-Wildtype Glioblastoma
TCGA-06-6693	0.799313	0.040496	0	0	IDH-Wildtype Glioblastoma	IDH-Wildtype Glioblastoma
TCGA-06-6694	0.559105	0.058879	0.939	0.939	IDH-Wildtype Glioblastoma	IDH-Mutant Astrocytoma
TCGA-06-6695	0.990281	0.001486	0	0	IDH-Wildtype Glioblastoma	IDH-Wildtype Glioblastoma
TCGA-06-6697	0.979293	0.002886	0	0	IDH-Wildtype Glioblastoma	IDH-Wildtype Glioblastoma
TCGA-06-6698	0.995749	0.000837	0	0	IDH-Wildtype Glioblastoma	IDH-Wildtype Glioblastoma
TCGA-06-6699	0.970156	0.006878	0	0	IDH-Wildtype Glioblastoma	IDH-Wildtype Glioblastoma
TCGA-06-6700	0.94219	0.011561	0	0	IDH-Wildtype Glioblastoma	IDH-Wildtype Glioblastoma
TCGA-06-6701	0.894677	0.011302	1	0	IDH-Mutant Astrocytoma	IDH-Mutant Astrocytoma
TCGA-06-A5U0	0.685924	0.047243	0.997	0.997	IDH-Wildtype Glioblastoma	IDH-Mutant Astrocytoma
TCGA-06-A5U1	0.975913	0.013215	0	0	IDH-Wildtype Glioblastoma	IDH-Wildtype Glioblastoma
TCGA-06-A6S0	0.908421	0.017506	0	0	IDH-Wildtype Glioblastoma	IDH-Wildtype Glioblastoma
TCGA-06-A6S1	0.929434	0.021241	0	0	IDH-Wildtype Glioblastoma	IDH-Wildtype Glioblastoma
TCGA-06-A7TK	0.981514	0.005734	0	0	IDH-Wildtype Glioblastoma	IDH-Wildtype Glioblastoma
TCGA-06-A7TL	0.976078	0.005271	1	0	IDH-Mutant Astrocytoma	IDH-Mutant Astrocytoma
TCGA-08-0386	0.867663	0.082941	0.003	0.003	IDH-Wildtype Glioblastoma	IDH-Wildtype Glioblastoma
TCGA-12-0615	0.878744	0.016367	0	0	IDH-Wildtype Glioblastoma	IDH-Wildtype Glioblastoma
TCGA-12-0616	0.895082	0.014473	0	0	IDH-Wildtype Glioblastoma	IDH-Wildtype Glioblastoma
TCGA-12-0618	0.968979	0.00629	0	0	IDH-Wildtype Glioblastoma	IDH-Wildtype Glioblastoma
TCGA-12-0619	0.983377	0.007201	0	0	IDH-Wildtype Glioblastoma	IDH-Wildtype Glioblastoma
TCGA-12-0688	0.990731	0.001321	0	0	IDH-Wildtype Glioblastoma	IDH-Wildtype Glioblastoma
TCGA-12-0692	0.98545	0.003166	0	0	IDH-Wildtype Glioblastoma	IDH-Wildtype Glioblastoma
TCGA-12-0821	0.962377	0.016917	0	0	IDH-Wildtype Glioblastoma	IDH-Wildtype Glioblastoma
TCGA-12-3649	0.99052	0.002038	0	0	IDH-Wildtype Glioblastoma	IDH-Wildtype Glioblastoma
TCGA-12-3650	0.978256	0.003641	0	0	IDH-Wildtype Glioblastoma	IDH-Wildtype Glioblastoma
TCGA-12-3652	0.984723	0.002861	0	0	IDH-Wildtype Glioblastoma	IDH-Wildtype Glioblastoma
TCGA-12-3653	0.94297	0.02344	0	0	IDH-Wildtype Glioblastoma	IDH-Wildtype Glioblastoma
TCGA-12-5295	0.899267	0.013194	0	0	IDH-Wildtype Glioblastoma	IDH-Wildtype Glioblastoma
TCGA-12-5299	0.942019	0.011323	0	0	IDH-Wildtype Glioblastoma	IDH-Wildtype Glioblastoma
TCGA-12-5301	0.951143	0.010038	0	0	IDH-Wildtype Glioblastoma	IDH-Wildtype Glioblastoma
TCGA-14-0736	0.95683	0.012786	0	0	IDH-Wildtype Glioblastoma	IDH-Wildtype Glioblastoma
TCGA-14-0740	0.865926	0.027555	1	1	IDH-Wildtype Glioblastoma	IDH-Mutant Astrocytoma
TCGA-14-0781	0.948418	0.00347	0	0	IDH-Wildtype Glioblastoma	IDH-Wildtype Glioblastoma
TCGA-14-0786	0.985035	0.002522	0	0	IDH-Wildtype Glioblastoma	IDH-Wildtype Glioblastoma
TCGA-14-0787	0.982878	0.003244	0	0	IDH-Wildtype Glioblastoma	IDH-Wildtype Glioblastoma
TCGA-14-0789	0.977506	0.004742	0	0	IDH-Wildtype Glioblastoma	IDH-Wildtype Glioblastoma
TCGA-14-0790	0.99081	0.001221	0	0	IDH-Wildtype Glioblastoma	IDH-Wildtype Glioblastoma
TCGA-14-0813	0.956811	0.012401	0	0	IDH-Wildtype Glioblastoma	IDH-Wildtype Glioblastoma
TCGA-14-0817	0.983674	0.006323	0	0	IDH-Wildtype Glioblastoma	IDH-Wildtype Glioblastoma
TCGA-14-0862	0.642863	0.042088	0	0	IDH-Wildtype Glioblastoma	IDH-Wildtype Glioblastoma
TCGA-14-0871	0.982481	0.005995	0	0	IDH-Wildtype Glioblastoma	IDH-Wildtype Glioblastoma
TCGA-14-1034	0.989825	0.008484	0	0	IDH-Wildtype Glioblastoma	IDH-Wildtype Glioblastoma
TCGA-14-1043	0.978901	0.004129	0	0	IDH-Wildtype Glioblastoma	IDH-Wildtype Glioblastoma
TCGA-14-1395	0.982267	0.003588	0	0	IDH-Wildtype Glioblastoma	IDH-Wildtype Glioblastoma
TCGA-14-1450	0.990591	0.004861	0	0	IDH-Wildtype Glioblastoma	IDH-Wildtype Glioblastoma
TCGA-14-1456	0.820688	0.017129	1	0	IDH-Mutant Astrocytoma	IDH-Mutant Astrocytoma
TCGA-14-1823	0.997264	0.000863	0	0	IDH-Wildtype Glioblastoma	IDH-Wildtype Glioblastoma
TCGA-14-1825	0.927741	0.013508	0	0	IDH-Wildtype Glioblastoma	IDH-Wildtype Glioblastoma
TCGA-14-1829	0.986411	0.001979	0	0	IDH-Wildtype Glioblastoma	IDH-Wildtype Glioblastoma
TCGA-14-2554	0.994671	0.000837	0	0	IDH-Wildtype Glioblastoma	IDH-Wildtype Glioblastoma
TCGA-14-4157	0.552193	0.078767	0.819	0.181	IDH-Mutant Astrocytoma	IDH-Mutant Astrocytoma
TCGA-15-0742	0.962945	0.007986	0	0	IDH-Wildtype Glioblastoma	IDH-Wildtype Glioblastoma
TCGA-16-0846	0.963421	0.010424	0	0	IDH-Wildtype Glioblastoma	IDH-Wildtype Glioblastoma
TCGA-16-0848	0.960592	0.007371	0	0	IDH-Wildtype Glioblastoma	IDH-Wildtype Glioblastoma
TCGA-16-0861	0.643042	0.039401	0.002	0.002	IDH-Wildtype Glioblastoma	IDH-Wildtype Glioblastoma
TCGA-16-1045	0.96991	0.005392	0	0	IDH-Wildtype Glioblastoma	IDH-Wildtype Glioblastoma
TCGA-16-1048	0.988574	0.00248	0	0	IDH-Wildtype Glioblastoma	IDH-Wildtype Glioblastoma
TCGA-19-1390	0.970586	0.015709	1	1	IDH-Wildtype Glioblastoma	IDH-Mutant Astrocytoma
TCGA-19-1787	0.526216	0.042271	0.248	0.248	IDH-Wildtype Glioblastoma	IDH-Wildtype Glioblastoma
TCGA-19-2619	0.847784	0.013051	0	0	IDH-Wildtype Glioblastoma	IDH-Wildtype Glioblastoma
TCGA-19-2620	0.866243	0.020068	0	0	IDH-Wildtype Glioblastoma	IDH-Wildtype Glioblastoma
TCGA-19-2623	0.948419	0.020067	0	0	IDH-Wildtype Glioblastoma	IDH-Wildtype Glioblastoma
TCGA-19-2624	0.947796	0.0047	0	0	IDH-Wildtype Glioblastoma	IDH-Wildtype Glioblastoma
TCGA-19-2625	0.778126	0.035495	0	0	IDH-Wildtype Glioblastoma	IDH-Wildtype Glioblastoma
TCGA-19-2629	0.566878	0.128452	0.182	0.818	IDH-Mutant Astrocytoma	IDH-Wildtype Glioblastoma
TCGA-19-2631	0.982416	0.001899	0	0	IDH-Wildtype Glioblastoma	IDH-Wildtype Glioblastoma
TCGA-19-4065	0.95009	0.009094	0	0	IDH-Wildtype Glioblastoma	IDH-Wildtype Glioblastoma
TCGA-19-5947	0.955886	0.021216	0	0	IDH-Wildtype Glioblastoma	IDH-Wildtype Glioblastoma
TCGA-19-5950	0.993312	0.000832	0	0	IDH-Wildtype Glioblastoma	IDH-Wildtype Glioblastoma
TCGA-19-5951	0.935317	0.012173	0	0	IDH-Wildtype Glioblastoma	IDH-Wildtype Glioblastoma
TCGA-19-5952	0.945124	0.005888	0	0	IDH-Wildtype Glioblastoma	IDH-Wildtype Glioblastoma
TCGA-19-5953	0.987516	0.001327	0	0	IDH-Wildtype Glioblastoma	IDH-Wildtype Glioblastoma
TCGA-19-5954	0.979957	0.003756	0	0	IDH-Wildtype Glioblastoma	IDH-Wildtype Glioblastoma
TCGA-19-5955	0.988997	0.001883	0	0	IDH-Wildtype Glioblastoma	IDH-Wildtype Glioblastoma
TCGA-19-5956	0.757658	0.048557	0.003	0.003	IDH-Wildtype Glioblastoma	IDH-Wildtype Glioblastoma
TCGA-19-5958	0.925093	0.011052	0	0	IDH-Wildtype Glioblastoma	IDH-Wildtype Glioblastoma
TCGA-19-5959	0.986861	0.003259	0	0	IDH-Wildtype Glioblastoma	IDH-Wildtype Glioblastoma
TCGA-19-5960	0.965805	0.011193	0	0	IDH-Wildtype Glioblastoma	IDH-Wildtype Glioblastoma
TCGA-19-A60I	0.944532	0.02663	0	0	IDH-Wildtype Glioblastoma	IDH-Wildtype Glioblastoma
TCGA-19-A6J4	0.88216	0.149661	0.055	0.055	IDH-Wildtype Glioblastoma	IDH-Wildtype Glioblastoma
TCGA-19-A6J5	0.904004	0.022664	0	1	IDH-Mutant Astrocytoma	IDH-Wildtype Glioblastoma
TCGA-26-1439	0.986398	0.006271	0	0	IDH-Wildtype Glioblastoma	IDH-Wildtype Glioblastoma
TCGA-26-1442	0.891668	0.019376	1	0	IDH-Mutant Astrocytoma	IDH-Mutant Astrocytoma
TCGA-26-5132	0.962838	0.009923	0	0	IDH-Wildtype Glioblastoma	IDH-Wildtype Glioblastoma
TCGA-26-5133	0.524778	0.043035	0.287	0.287	IDH-Wildtype Glioblastoma	IDH-Wildtype Glioblastoma
TCGA-26-5134	0.842006	0.024829	0	0	IDH-Wildtype Glioblastoma	IDH-Wildtype Glioblastoma
TCGA-26-5135	0.951331	0.003342	0	0	IDH-Wildtype Glioblastoma	IDH-Wildtype Glioblastoma
TCGA-26-5136	0.91788	0.036447	0	0	IDH-Wildtype Glioblastoma	IDH-Wildtype Glioblastoma
TCGA-26-5139	0.972068	0.005286	0	0	IDH-Wildtype Glioblastoma	IDH-Wildtype Glioblastoma
TCGA-26-6173	0.94689	0.017368	0	0	IDH-Wildtype Glioblastoma	IDH-Wildtype Glioblastoma
TCGA-26-6174	0.975351	0.006091	0	0	IDH-Wildtype Glioblastoma	IDH-Wildtype Glioblastoma
TCGA-26-A7UX	0.945578	0.004691	0	0	IDH-Wildtype Glioblastoma	IDH-Wildtype Glioblastoma
TCGA-27-1830	0.968941	0.004977	0	0	IDH-Wildtype Glioblastoma	IDH-Wildtype Glioblastoma
TCGA-27-1831	0.9446	0.006611	0	0	IDH-Wildtype Glioblastoma	IDH-Wildtype Glioblastoma
TCGA-27-1832	0.965895	0.012559	0	0	IDH-Wildtype Glioblastoma	IDH-Wildtype Glioblastoma
TCGA-27-1833	0.992573	0.000861	0	0	IDH-Wildtype Glioblastoma	IDH-Wildtype Glioblastoma
TCGA-27-1834	0.941601	0.014321	0	0	IDH-Wildtype Glioblastoma	IDH-Wildtype Glioblastoma
TCGA-27-1835	0.9858	0.001839	0	0	IDH-Wildtype Glioblastoma	IDH-Wildtype Glioblastoma
TCGA-27-1836	0.789611	0.045494	0	0	IDH-Wildtype Glioblastoma	IDH-Wildtype Glioblastoma
TCGA-27-1837	0.897896	0.00925	0	0	IDH-Wildtype Glioblastoma	IDH-Wildtype Glioblastoma
TCGA-27-1838	0.614173	0.096943	0.117	0.117	IDH-Wildtype Glioblastoma	IDH-Wildtype Glioblastoma
TCGA-27-2518	0.978911	0.004414	0	0	IDH-Wildtype Glioblastoma	IDH-Wildtype Glioblastoma
TCGA-27-2519	0.956533	0.006097	0	0	IDH-Wildtype Glioblastoma	IDH-Wildtype Glioblastoma
TCGA-27-2521	0.914559	0.021688	1	0	IDH-Mutant Astrocytoma	IDH-Mutant Astrocytoma
TCGA-27-2523	0.967628	0.0025	0	0	IDH-Wildtype Glioblastoma	IDH-Wildtype Glioblastoma
TCGA-27-2524	0.989627	0.002411	0	0	IDH-Wildtype Glioblastoma	IDH-Wildtype Glioblastoma
TCGA-27-2526	0.95	0.005195	0	0	IDH-Wildtype Glioblastoma	IDH-Wildtype Glioblastoma
TCGA-27-2527	0.963706	0.005832	0	0	IDH-Wildtype Glioblastoma	IDH-Wildtype Glioblastoma
TCGA-27-2528	0.975221	0.003621	0	0	IDH-Wildtype Glioblastoma	IDH-Wildtype Glioblastoma
TCGA-28-1747	0.899766	0.005886	0	0	IDH-Wildtype Glioblastoma	IDH-Wildtype Glioblastoma
TCGA-28-1753	0.967513	0.004696	0	0	IDH-Wildtype Glioblastoma	IDH-Wildtype Glioblastoma
TCGA-28-2501	0.95344	0.006924	0	0	IDH-Wildtype Glioblastoma	IDH-Wildtype Glioblastoma
TCGA-28-2502	0.981642	0.002515	0	0	IDH-Wildtype Glioblastoma	IDH-Wildtype Glioblastoma
TCGA-28-2509	0.996592	0.000936	0	0	IDH-Wildtype Glioblastoma	IDH-Wildtype Glioblastoma
TCGA-28-2510	0.959658	0.006861	0	0	IDH-Wildtype Glioblastoma	IDH-Wildtype Glioblastoma
TCGA-28-2513	0.988206	0.001251	0	0	IDH-Wildtype Glioblastoma	IDH-Wildtype Glioblastoma
TCGA-28-2514	0.953853	0.009363	0	0	IDH-Wildtype Glioblastoma	IDH-Wildtype Glioblastoma
TCGA-28-5204	0.956758	0.008307	0	0	IDH-Wildtype Glioblastoma	IDH-Wildtype Glioblastoma
TCGA-28-5207	0.961503	0.008434	0	0	IDH-Wildtype Glioblastoma	IDH-Wildtype Glioblastoma
TCGA-28-5208	0.971144	0.004635	0	0	IDH-Wildtype Glioblastoma	IDH-Wildtype Glioblastoma
TCGA-28-5209	0.976356	0.007265	0	0	IDH-Wildtype Glioblastoma	IDH-Wildtype Glioblastoma
TCGA-28-5211	0.935678	0.006263	0	0	IDH-Wildtype Glioblastoma	IDH-Wildtype Glioblastoma
TCGA-28-5213	0.962825	0.012551	0	0	IDH-Wildtype Glioblastoma	IDH-Wildtype Glioblastoma
TCGA-28-5214	0.988987	0.001435	0	0	IDH-Wildtype Glioblastoma	IDH-Wildtype Glioblastoma
TCGA-28-5215	0.959387	0.009899	0	0	IDH-Wildtype Glioblastoma	IDH-Wildtype Glioblastoma
TCGA-28-5216	0.991818	0.004521	0	0	IDH-Wildtype Glioblastoma	IDH-Wildtype Glioblastoma
TCGA-28-5218	0.746827	0.055363	0	0	IDH-Wildtype Glioblastoma	IDH-Wildtype Glioblastoma
TCGA-28-5219	0.944665	0.009425	0	0	IDH-Wildtype Glioblastoma	IDH-Wildtype Glioblastoma
TCGA-28-5220	0.940743	0.008305	0	0	IDH-Wildtype Glioblastoma	IDH-Wildtype Glioblastoma
TCGA-28-6450	0.991976	0.001564	0	0	IDH-Wildtype Glioblastoma	IDH-Wildtype Glioblastoma
TCGA-32-1970	0.961541	0.016092	0	0	IDH-Wildtype Glioblastoma	IDH-Wildtype Glioblastoma
TCGA-32-1977	0.987072	0.002154	0	0	IDH-Wildtype Glioblastoma	IDH-Wildtype Glioblastoma
TCGA-32-1979	0.991916	0.00141	0	0	IDH-Wildtype Glioblastoma	IDH-Wildtype Glioblastoma
TCGA-32-1980	0.988142	0.001666	0	0	IDH-Wildtype Glioblastoma	IDH-Wildtype Glioblastoma
TCGA-32-1982	0.978063	0.004532	0	0	IDH-Wildtype Glioblastoma	IDH-Wildtype Glioblastoma
TCGA-32-1986	0.966322	0.003811	0	0	IDH-Wildtype Glioblastoma	IDH-Wildtype Glioblastoma
TCGA-32-1991	0.648178	0.065093	0	0	IDH-Wildtype Glioblastoma	IDH-Wildtype Glioblastoma
TCGA-32-2491	0.978766	0.003908	0	0	IDH-Wildtype Glioblastoma	IDH-Wildtype Glioblastoma
TCGA-32-2494	0.953327	0.007672	0	0	IDH-Wildtype Glioblastoma	IDH-Wildtype Glioblastoma
TCGA-32-2495	0.988097	0.001752	0	0	IDH-Wildtype Glioblastoma	IDH-Wildtype Glioblastoma
TCGA-32-2615	0.953029	0.029631	0	0	IDH-Wildtype Glioblastoma	IDH-Wildtype Glioblastoma
TCGA-32-2616	0.581216	0.044945	0.999	0.999	IDH-Wildtype Glioblastoma	IDH-Mutant Astrocytoma
TCGA-32-2632	0.786364	0.047998	0	0	IDH-Wildtype Glioblastoma	IDH-Wildtype Glioblastoma
TCGA-32-2634	0.945856	0.012013	0	0	IDH-Wildtype Glioblastoma	IDH-Wildtype Glioblastoma
TCGA-32-2638	0.994048	0.000826	0	0	IDH-Wildtype Glioblastoma	IDH-Wildtype Glioblastoma
TCGA-32-4208	0.894035	0.021873	1	0	IDH-Mutant Astrocytoma	IDH-Mutant Astrocytoma
TCGA-32-4210	0.978904	0.008182	0	0	IDH-Wildtype Glioblastoma	IDH-Wildtype Glioblastoma
TCGA-32-4211	0.943549	0.013014	0	0	IDH-Wildtype Glioblastoma	IDH-Wildtype Glioblastoma
TCGA-32-4213	0.836915	0.033842	0	0	IDH-Wildtype Glioblastoma	IDH-Wildtype Glioblastoma
TCGA-32-4719	0.938177	0.017309	0	0	IDH-Wildtype Glioblastoma	IDH-Wildtype Glioblastoma
TCGA-32-5222	0.993932	0.001356	0	0	IDH-Wildtype Glioblastoma	IDH-Wildtype Glioblastoma
TCGA-41-2571	0.975839	0.003796	0	0	IDH-Wildtype Glioblastoma	IDH-Wildtype Glioblastoma
TCGA-41-2572	0.99314	0.00115	0	0	IDH-Wildtype Glioblastoma	IDH-Wildtype Glioblastoma
TCGA-41-2573	0.826268	0.055958	0.001	0.001	IDH-Wildtype Glioblastoma	IDH-Wildtype Glioblastoma
TCGA-41-2575	0.974254	0.006382	0	0	IDH-Wildtype Glioblastoma	IDH-Wildtype Glioblastoma
TCGA-41-3392	0.955563	0.006367	0	0	IDH-Wildtype Glioblastoma	IDH-Wildtype Glioblastoma
TCGA-41-3393	0.993167	0.001009	0	0	IDH-Wildtype Glioblastoma	IDH-Wildtype Glioblastoma
TCGA-41-3915	0.996707	0.000866	0	0	IDH-Wildtype Glioblastoma	IDH-Wildtype Glioblastoma
TCGA-41-4097	0.792741	0.03419	0	0	IDH-Wildtype Glioblastoma	IDH-Wildtype Glioblastoma
TCGA-41-5651	0.726431	0.062964	0.01	0.01	IDH-Wildtype Glioblastoma	IDH-Wildtype Glioblastoma
TCGA-41-6646	0.983857	0.001782	0	0	IDH-Wildtype Glioblastoma	IDH-Wildtype Glioblastoma
TCGA-4W-AA9R	0.856343	0.078097	0.011	0.011	IDH-Wildtype Glioblastoma	IDH-Wildtype Glioblastoma
TCGA-4W-AA9S	0.996199	0.000949	0	0	IDH-Wildtype Glioblastoma	IDH-Wildtype Glioblastoma
TCGA-4W-AA9T	0.973605	0.01341	0	0	IDH-Wildtype Glioblastoma	IDH-Wildtype Glioblastoma
TCGA-74-6573	0.94971	0.006938	0	0	IDH-Wildtype Glioblastoma	IDH-Wildtype Glioblastoma
TCGA-74-6575	0.981123	0.003071	0	0	IDH-Wildtype Glioblastoma	IDH-Wildtype Glioblastoma
TCGA-74-6577	0.964451	0.006143	0	0	IDH-Wildtype Glioblastoma	IDH-Wildtype Glioblastoma
TCGA-74-6578	0.987236	0.001145	0	0	IDH-Wildtype Glioblastoma	IDH-Wildtype Glioblastoma
TCGA-74-6581	0.984452	0.001541	0	0	IDH-Wildtype Glioblastoma	IDH-Wildtype Glioblastoma
TCGA-74-6584	0.994095	0.002035	0	0	IDH-Wildtype Glioblastoma	IDH-Wildtype Glioblastoma
TCGA-76-4925	0.949831	0.012089	0	0	IDH-Wildtype Glioblastoma	IDH-Wildtype Glioblastoma
TCGA-76-4926	0.953562	0.007658	0	0	IDH-Wildtype Glioblastoma	IDH-Wildtype Glioblastoma
TCGA-76-4928	0.961923	0.004684	0	0	IDH-Wildtype Glioblastoma	IDH-Wildtype Glioblastoma
TCGA-76-4929	0.870906	0.051363	0.005	0.005	IDH-Wildtype Glioblastoma	IDH-Wildtype Glioblastoma
TCGA-76-4931	0.900731	0.017389	0	0	IDH-Wildtype Glioblastoma	IDH-Wildtype Glioblastoma
TCGA-76-4934	0.992399	0.001795	0	0	IDH-Wildtype Glioblastoma	IDH-Wildtype Glioblastoma
TCGA-76-4935	0.952955	0.004223	0	0	IDH-Wildtype Glioblastoma	IDH-Wildtype Glioblastoma
TCGA-76-6191	0.961226	0.005338	0	0	IDH-Wildtype Glioblastoma	IDH-Wildtype Glioblastoma
TCGA-76-6192	0.947358	0.003452	0	0	IDH-Wildtype Glioblastoma	IDH-Wildtype Glioblastoma
TCGA-76-6193	0.728054	0.036978	0	0	IDH-Wildtype Glioblastoma	IDH-Wildtype Glioblastoma
TCGA-76-6280	0.990183	0.00232	0	0	IDH-Wildtype Glioblastoma	IDH-Wildtype Glioblastoma
TCGA-76-6282	0.96183	0.003815	0	0	IDH-Wildtype Glioblastoma	IDH-Wildtype Glioblastoma
TCGA-76-6283	0.988192	0.002866	0	0	IDH-Wildtype Glioblastoma	IDH-Wildtype Glioblastoma
TCGA-76-6285	0.924299	0.011822	0	0	IDH-Wildtype Glioblastoma	IDH-Wildtype Glioblastoma
TCGA-76-6286	0.912989	0.018382	0	0	IDH-Wildtype Glioblastoma	IDH-Wildtype Glioblastoma
TCGA-76-6656	0.980473	0.002621	0	0	IDH-Wildtype Glioblastoma	IDH-Wildtype Glioblastoma
TCGA-76-6657	0.986946	0.001168	0	0	IDH-Wildtype Glioblastoma	IDH-Wildtype Glioblastoma
TCGA-76-6660	0.965284	0.00725	0	0	IDH-Wildtype Glioblastoma	IDH-Wildtype Glioblastoma
TCGA-76-6661	0.994201	0.001048	0	0	IDH-Wildtype Glioblastoma	IDH-Wildtype Glioblastoma
TCGA-76-6662	0.894405	0.009191	0	0	IDH-Wildtype Glioblastoma	IDH-Wildtype Glioblastoma
TCGA-76-6663	0.978281	0.004513	0	0	IDH-Wildtype Glioblastoma	IDH-Wildtype Glioblastoma
TCGA-76-6664	0.899714	0.016314	0	0	IDH-Wildtype Glioblastoma	IDH-Wildtype Glioblastoma
TCGA-81-5910	0.967138	0.003726	0	0	IDH-Wildtype Glioblastoma	IDH-Wildtype Glioblastoma
TCGA-81-5911	0.971366	0.011113	0	0	IDH-Wildtype Glioblastoma	IDH-Wildtype Glioblastoma
TCGA-87-5896	0.96173	0.01144	0	0	IDH-Wildtype Glioblastoma	IDH-Wildtype Glioblastoma
TCGA-CS-4938	0.749339	0.017691	1	0	IDH-Mutant Astrocytoma	IDH-Mutant Astrocytoma
TCGA-CS-4941	0.95396	0.003959	0	0	IDH-Wildtype Glioblastoma	IDH-Wildtype Glioblastoma
TCGA-CS-4942	0.686523	0.029964	1	0	IDH-Mutant Astrocytoma	IDH-Mutant Astrocytoma
TCGA-CS-4943	0.986566	0.001941	1	0	IDH-Mutant Astrocytoma	IDH-Mutant Astrocytoma
TCGA-CS-4944	0.889765	0.007102	1	0	IDH-Mutant Astrocytoma	IDH-Mutant Astrocytoma
TCGA-CS-5393	0.949899	0.005085	1	0	IDH-Mutant Astrocytoma	IDH-Mutant Astrocytoma
TCGA-CS-5395	0.993445	0.001087	0	0	IDH-Wildtype Glioblastoma	IDH-Wildtype Glioblastoma
TCGA-CS-5397	0.990284	0.00269	0	0	IDH-Wildtype Glioblastoma	IDH-Wildtype Glioblastoma
TCGA-CS-6186	0.987549	0.003962	0	0	IDH-Wildtype Glioblastoma	IDH-Wildtype Glioblastoma
TCGA-CS-6188	0.979981	0.002567	0	0	IDH-Wildtype Glioblastoma	IDH-Wildtype Glioblastoma
TCGA-CS-6290	0.949328	0.003881	1	0	IDH-Mutant Astrocytoma	IDH-Mutant Astrocytoma
TCGA-CS-6665	0.715593	0.137754	0.917	0.083	IDH-Mutant Astrocytoma	IDH-Mutant Astrocytoma
TCGA-CS-6666	0.981109	0.007284	1	0	IDH-Mutant Astrocytoma	IDH-Mutant Astrocytoma
TCGA-CS-6667	0.971052	0.003387	1	0	IDH-Mutant Astrocytoma	IDH-Mutant Astrocytoma
TCGA-DB-5270	0.8647	0.012764	1	0	IDH-Mutant Astrocytoma	IDH-Mutant Astrocytoma
TCGA-DB-5273	0.976026	0.002104	1	0	IDH-Mutant Astrocytoma	IDH-Mutant Astrocytoma
TCGA-DB-5275	0.996766	0.000571	1	0	IDH-Mutant Astrocytoma	IDH-Mutant Astrocytoma
TCGA-DB-5276	0.90549	0.011597	1	0	IDH-Mutant Astrocytoma	IDH-Mutant Astrocytoma
TCGA-DB-5277	0.987291	0.004126	1	0	IDH-Mutant Astrocytoma	IDH-Mutant Astrocytoma
TCGA-DB-5280	0.869427	0.00937	1	0	IDH-Mutant Astrocytoma	IDH-Mutant Astrocytoma
TCGA-DB-5281	0.907906	0.017468	1	0	IDH-Mutant Astrocytoma	IDH-Mutant Astrocytoma
TCGA-DB-A4X9	0.667945	0.058397	1	0	IDH-Mutant Astrocytoma	IDH-Mutant Astrocytoma
TCGA-DB-A4XB	0.938885	0.008409	1	0	IDH-Mutant Astrocytoma	IDH-Mutant Astrocytoma
TCGA-DB-A4XC	0.888968	0.01606	1	0	IDH-Mutant Astrocytoma	IDH-Mutant Astrocytoma
TCGA-DB-A4XD	0.961088	0.007711	1	0	IDH-Mutant Astrocytoma	IDH-Mutant Astrocytoma
TCGA-DB-A4XE	0.968585	0.008932	1	0	IDH-Mutant Astrocytoma	IDH-Mutant Astrocytoma
TCGA-DB-A4XF	0.700746	0.054394	0.989	0.011	IDH-Mutant Astrocytoma	IDH-Mutant Astrocytoma
TCGA-DB-A64O	0.961699	0.013134	0	0	IDH-Wildtype Glioblastoma	IDH-Wildtype Glioblastoma
TCGA-DB-A64S	0.79435	0.015751	1	0	IDH-Mutant Astrocytoma	IDH-Mutant Astrocytoma
TCGA-DB-A64X	0.976086	0.002761	1	0	IDH-Mutant Astrocytoma	IDH-Mutant Astrocytoma
TCGA-DB-A75L	0.90675	0.009592	1	0	IDH-Mutant Astrocytoma	IDH-Mutant Astrocytoma
TCGA-DB-A75M	0.973719	0.00243	1	0	IDH-Mutant Astrocytoma	IDH-Mutant Astrocytoma
TCGA-DB-A75O	0.793586	0.046174	0.999	0.001	IDH-Mutant Astrocytoma	IDH-Mutant Astrocytoma
TCGA-DH-5142	0.954944	0.009608	1	0	IDH-Mutant Astrocytoma	IDH-Mutant Astrocytoma
TCGA-DH-5143	0.854017	0.012949	1	0	IDH-Mutant Astrocytoma	IDH-Mutant Astrocytoma
TCGA-DH-A66B	0.995739	0.001195	1	0	IDH-Mutant Astrocytoma	IDH-Mutant Astrocytoma
TCGA-DH-A66D	0.995058	0.001238	1	0	IDH-Mutant Astrocytoma	IDH-Mutant Astrocytoma
TCGA-DH-A66G	0.984194	0.002474	1	0	IDH-Mutant Astrocytoma	IDH-Mutant Astrocytoma
TCGA-DH-A7UT	0.940453	0.01517	1	0	IDH-Mutant Astrocytoma	IDH-Mutant Astrocytoma
TCGA-DH-A7UU	0.949718	0.00831	1	0	IDH-Mutant Astrocytoma	IDH-Mutant Astrocytoma
TCGA-DH-A7UV	0.948593	0.004722	1	0	IDH-Mutant Astrocytoma	IDH-Mutant Astrocytoma
TCGA-DU-5847	0.857183	0.027294	0	0	IDH-Wildtype Glioblastoma	IDH-Wildtype Glioblastoma
TCGA-DU-5851	0.928924	0.022553	1	0	IDH-Mutant Astrocytoma	IDH-Mutant Astrocytoma
TCGA-DU-5852	0.929717	0.011003	0	0	IDH-Wildtype Glioblastoma	IDH-Wildtype Glioblastoma
TCGA-DU-5853	0.968556	0.004791	1	0	IDH-Mutant Astrocytoma	IDH-Mutant Astrocytoma
TCGA-DU-5854	0.990124	0.001158	0	0	IDH-Wildtype Glioblastoma	IDH-Wildtype Glioblastoma
TCGA-DU-5855	0.913043	0.007679	1	0	IDH-Mutant Astrocytoma	IDH-Mutant Astrocytoma
TCGA-DU-5871	0.996819	0.000538	1	0	IDH-Mutant Astrocytoma	IDH-Mutant Astrocytoma
TCGA-DU-5872	0.853247	0.01637	1	0	IDH-Mutant Astrocytoma	IDH-Mutant Astrocytoma
TCGA-DU-6395	0.644878	0.021526	1	0	IDH-Mutant Astrocytoma	IDH-Mutant Astrocytoma
TCGA-DU-6396	0.971864	0.004678	1	0	IDH-Mutant Astrocytoma	IDH-Mutant Astrocytoma
TCGA-DU-6399	0.915595	0.014884	1	0	IDH-Mutant Astrocytoma	IDH-Mutant Astrocytoma
TCGA-DU-6401	0.834076	0.014691	1	0	IDH-Mutant Astrocytoma	IDH-Mutant Astrocytoma
TCGA-DU-6402	0.96787	0.004734	0	0	IDH-Wildtype Glioblastoma	IDH-Wildtype Glioblastoma
TCGA-DU-6403	0.880976	0.00948	0	0	IDH-Wildtype Glioblastoma	IDH-Wildtype Glioblastoma
TCGA-DU-6405	0.856021	0.020411	0	0	IDH-Wildtype Glioblastoma	IDH-Wildtype Glioblastoma
TCGA-DU-6406	0.992862	0.000909	0	0	IDH-Wildtype Glioblastoma	IDH-Wildtype Glioblastoma
TCGA-DU-6407	0.511818	0.031439	0.665	0.335	IDH-Mutant Astrocytoma	IDH-Mutant Astrocytoma
TCGA-DU-6408	0.989042	0.00157	1	0	IDH-Mutant Astrocytoma	IDH-Mutant Astrocytoma
TCGA-DU-6542	0.927639	0.009329	1	0	IDH-Mutant Astrocytoma	IDH-Mutant Astrocytoma
TCGA-DU-7006	0.975349	0.003043	0	0	IDH-Wildtype Glioblastoma	IDH-Wildtype Glioblastoma
TCGA-DU-7007	0.989634	0.003103	1	0	IDH-Mutant Astrocytoma	IDH-Mutant Astrocytoma
TCGA-DU-7008	0.842681	0.028512	1	0	IDH-Mutant Astrocytoma	IDH-Mutant Astrocytoma
TCGA-DU-7010	0.885978	0.070481	0.993	0.007	IDH-Mutant Astrocytoma	IDH-Mutant Astrocytoma
TCGA-DU-7011	0.515966	0.03201	0.842	0.158	IDH-Mutant Astrocytoma	IDH-Mutant Astrocytoma
TCGA-DU-7012	0.958437	0.004508	0	0	IDH-Wildtype Glioblastoma	IDH-Wildtype Glioblastoma
TCGA-DU-7013	0.919815	0.013348	0	0	IDH-Wildtype Glioblastoma	IDH-Wildtype Glioblastoma
TCGA-DU-7015	0.660334	0.033333	0.991	0.009	IDH-Mutant Astrocytoma	IDH-Mutant Astrocytoma
TCGA-DU-7019	0.974071	0.00361	1	0	IDH-Mutant Astrocytoma	IDH-Mutant Astrocytoma
TCGA-DU-7290	0.855815	0.023303	0	0	IDH-Wildtype Glioblastoma	IDH-Wildtype Glioblastoma
TCGA-DU-7292	0.837841	0.014949	0	0	IDH-Wildtype Glioblastoma	IDH-Wildtype Glioblastoma
TCGA-DU-7298	0.864879	0.03399	1	0	IDH-Mutant Astrocytoma	IDH-Mutant Astrocytoma
TCGA-DU-7299	0.981478	0.002694	1	0	IDH-Mutant Astrocytoma	IDH-Mutant Astrocytoma
TCGA-DU-7301	0.843643	0.012026	1	0	IDH-Mutant Astrocytoma	IDH-Mutant Astrocytoma
TCGA-DU-7304	0.988304	0.001767	1	0	IDH-Mutant Astrocytoma	IDH-Mutant Astrocytoma
TCGA-DU-7306	0.911049	0.021444	1	0	IDH-Mutant Astrocytoma	IDH-Mutant Astrocytoma
TCGA-DU-7309	0.989254	0.001695	1	0	IDH-Mutant Astrocytoma	IDH-Mutant Astrocytoma
TCGA-DU-8158	0.899643	0.025775	0	0	IDH-Wildtype Glioblastoma	IDH-Wildtype Glioblastoma
TCGA-DU-8161	0.968754	0.003748	0	0	IDH-Wildtype Glioblastoma	IDH-Wildtype Glioblastoma
TCGA-DU-8162	0.517301	0.096335	0.657	0.657	IDH-Wildtype Glioblastoma	IDH-Mutant Astrocytoma
TCGA-DU-8163	0.622013	0.03492	1	0	IDH-Mutant Astrocytoma	IDH-Mutant Astrocytoma
TCGA-DU-8165	0.994077	0.002438	0	0	IDH-Wildtype Glioblastoma	IDH-Wildtype Glioblastoma
TCGA-DU-8166	0.832405	0.032486	1	0	IDH-Mutant Astrocytoma	IDH-Mutant Astrocytoma
TCGA-DU-8167	0.913728	0.012457	1	0	IDH-Mutant Astrocytoma	IDH-Mutant Astrocytoma
TCGA-DU-A5TP	0.890065	0.016412	1	0	IDH-Mutant Astrocytoma	IDH-Mutant Astrocytoma
TCGA-DU-A5TR	0.906504	0.00936	1	0	IDH-Mutant Astrocytoma	IDH-Mutant Astrocytoma
TCGA-DU-A5TS	0.998132	0.000307	1	0	IDH-Mutant Astrocytoma	IDH-Mutant Astrocytoma
TCGA-DU-A5TT	0.926608	0.026987	0.001	0.001	IDH-Wildtype Glioblastoma	IDH-Wildtype Glioblastoma
TCGA-DU-A5TU	0.904463	0.028005	1	0	IDH-Mutant Astrocytoma	IDH-Mutant Astrocytoma
TCGA-DU-A5TW	0.847115	0.035042	1	0	IDH-Mutant Astrocytoma	IDH-Mutant Astrocytoma
TCGA-DU-A5TY	0.974389	0.005562	0	0	IDH-Wildtype Glioblastoma	IDH-Wildtype Glioblastoma
TCGA-DU-A6S7	0.942235	0.009997	1	0	IDH-Mutant Astrocytoma	IDH-Mutant Astrocytoma
TCGA-DU-A76K	0.991869	0.003988	0	0	IDH-Wildtype Glioblastoma	IDH-Wildtype Glioblastoma
TCGA-DU-A76L	0.984695	0.001547	0	0	IDH-Wildtype Glioblastoma	IDH-Wildtype Glioblastoma
TCGA-DU-A76O	0.858595	0.015514	1	0	IDH-Mutant Astrocytoma	IDH-Mutant Astrocytoma
TCGA-DU-A7T8	0.9491	0.007247	1	0	IDH-Mutant Astrocytoma	IDH-Mutant Astrocytoma
TCGA-DU-A7TA	0.89745	0.033039	1	0	IDH-Mutant Astrocytoma	IDH-Mutant Astrocytoma
TCGA-DU-A7TC	0.948536	0.004446	1	0	IDH-Mutant Astrocytoma	IDH-Mutant Astrocytoma
TCGA-DU-A7TD	0.960413	0.003759	0	0	IDH-Wildtype Glioblastoma	IDH-Wildtype Glioblastoma
TCGA-DU-A7TJ	0.98182	0.005759	0	0	IDH-Wildtype Glioblastoma	IDH-Wildtype Glioblastoma
TCGA-E1-5302	0.980567	0.006269	1	0	IDH-Mutant Astrocytoma	IDH-Mutant Astrocytoma
TCGA-E1-5303	0.967322	0.003311	1	0	IDH-Mutant Astrocytoma	IDH-Mutant Astrocytoma
TCGA-E1-5304	0.986498	0.008459	1	0	IDH-Mutant Astrocytoma	IDH-Mutant Astrocytoma
TCGA-E1-5305	0.954467	0.003693	1	0	IDH-Mutant Astrocytoma	IDH-Mutant Astrocytoma
TCGA-E1-5307	0.923548	0.021142	1	0	IDH-Mutant Astrocytoma	IDH-Mutant Astrocytoma
TCGA-E1-5322	0.988794	0.002679	1	0	IDH-Mutant Astrocytoma	IDH-Mutant Astrocytoma
TCGA-E1-A7YD	0.993522	0.001426	0	0	IDH-Wildtype Glioblastoma	IDH-Wildtype Glioblastoma
TCGA-E1-A7YE	0.919185	0.032638	1	0	IDH-Mutant Astrocytoma	IDH-Mutant Astrocytoma
TCGA-E1-A7YH	0.995368	0.001253	1	0	IDH-Mutant Astrocytoma	IDH-Mutant Astrocytoma
TCGA-E1-A7YI	0.958393	0.00574	1	0	IDH-Mutant Astrocytoma	IDH-Mutant Astrocytoma
TCGA-E1-A7YJ	0.986763	0.002263	0	0	IDH-Wildtype Glioblastoma	IDH-Wildtype Glioblastoma
TCGA-E1-A7YK	0.998783	0.000211	1	0	IDH-Mutant Astrocytoma	IDH-Mutant Astrocytoma
TCGA-E1-A7YL	0.988156	0.002646	0	0	IDH-Wildtype Glioblastoma	IDH-Wildtype Glioblastoma
TCGA-E1-A7YM	0.967297	0.006853	0	0	IDH-Wildtype Glioblastoma	IDH-Wildtype Glioblastoma
TCGA-E1-A7YN	0.964156	0.005007	0	0	IDH-Wildtype Glioblastoma	IDH-Wildtype Glioblastoma
TCGA-E1-A7YQ	0.995992	0.001135	0	0	IDH-Wildtype Glioblastoma	IDH-Wildtype Glioblastoma
TCGA-E1-A7YU	0.962948	0.005377	1	0	IDH-Mutant Astrocytoma	IDH-Mutant Astrocytoma
TCGA-E1-A7YV	0.72513	0.040806	0.996	0.004	IDH-Mutant Astrocytoma	IDH-Mutant Astrocytoma
TCGA-E1-A7YW	0.990531	0.003298	1	0	IDH-Mutant Astrocytoma	IDH-Mutant Astrocytoma
TCGA-E1-A7Z2	0.924951	0.008035	0	0	IDH-Wildtype Glioblastoma	IDH-Wildtype Glioblastoma
TCGA-E1-A7Z3	0.818379	0.017567	1	0	IDH-Mutant Astrocytoma	IDH-Mutant Astrocytoma
TCGA-E1-A7Z4	0.931674	0.011526	1	0	IDH-Mutant Astrocytoma	IDH-Mutant Astrocytoma
TCGA-E1-A7Z6	0.836434	0.012654	1	0	IDH-Mutant Astrocytoma	IDH-Mutant Astrocytoma
TCGA-F6-A8O4	0.832826	0.0105	1	0	IDH-Mutant Astrocytoma	IDH-Mutant Astrocytoma
TCGA-FG-5965	0.915025	0.008746	1	0	IDH-Mutant Astrocytoma	IDH-Mutant Astrocytoma
TCGA-FG-6688	0.948271	0.003375	0	0	IDH-Wildtype Glioblastoma	IDH-Wildtype Glioblastoma
TCGA-FG-6689	0.966641	0.003423	1	0	IDH-Mutant Astrocytoma	IDH-Mutant Astrocytoma
TCGA-FG-6690	0.923293	0.013495	1	0	IDH-Mutant Astrocytoma	IDH-Mutant Astrocytoma
TCGA-FG-6691	0.902753	0.017695	1	0	IDH-Mutant Astrocytoma	IDH-Mutant Astrocytoma
TCGA-FG-6692	0.974208	0.005737	0	0	IDH-Wildtype Glioblastoma	IDH-Wildtype Glioblastoma
TCGA-FG-7636	0.952505	0.015319	1	0	IDH-Mutant Astrocytoma	IDH-Mutant Astrocytoma
TCGA-FG-7643	0.981228	0.006749	0	0	IDH-Wildtype Glioblastoma	IDH-Wildtype Glioblastoma
TCGA-FG-8182	0.771986	0.017272	1	0	IDH-Mutant Astrocytoma	IDH-Mutant Astrocytoma
TCGA-FG-8185	0.970318	0.00439	1	0	IDH-Mutant Astrocytoma	IDH-Mutant Astrocytoma
TCGA-FG-8188	0.953813	0.007789	1	0	IDH-Mutant Astrocytoma	IDH-Mutant Astrocytoma
TCGA-FG-8191	0.950313	0.009738	1	0	IDH-Mutant Astrocytoma	IDH-Mutant Astrocytoma
TCGA-FG-A4MT	0.95784	0.005459	1	0	IDH-Mutant Astrocytoma	IDH-Mutant Astrocytoma
TCGA-FG-A4MU	0.992503	0.000914	0	0	IDH-Wildtype Glioblastoma	IDH-Wildtype Glioblastoma
TCGA-FG-A4MW	0.990882	0.002235	0	0	IDH-Wildtype Glioblastoma	IDH-Wildtype Glioblastoma
TCGA-FG-A4MX	0.927116	0.00584	1	0	IDH-Mutant Astrocytoma	IDH-Mutant Astrocytoma
TCGA-FG-A4MY	0.983131	0.002281	1	0	IDH-Mutant Astrocytoma	IDH-Mutant Astrocytoma
TCGA-FG-A60J	0.922131	0.027834	1	0	IDH-Mutant Astrocytoma	IDH-Mutant Astrocytoma
TCGA-FG-A60L	0.989315	0.002027	1	0	IDH-Mutant Astrocytoma	IDH-Mutant Astrocytoma
TCGA-FG-A6J3	0.962028	0.008496	1	0	IDH-Mutant Astrocytoma	IDH-Mutant Astrocytoma
TCGA-FG-A70Y	0.970072	0.00387	1	0	IDH-Mutant Astrocytoma	IDH-Mutant Astrocytoma
TCGA-FG-A70Z	0.939175	0.00654	0	0	IDH-Wildtype Glioblastoma	IDH-Wildtype Glioblastoma
TCGA-FG-A711	0.852132	0.034707	1	0	IDH-Mutant Astrocytoma	IDH-Mutant Astrocytoma
TCGA-FG-A87N	0.922531	0.013776	1	0	IDH-Mutant Astrocytoma	IDH-Mutant Astrocytoma
TCGA-FG-A87Q	0.943649	0.013	0	0	IDH-Wildtype Glioblastoma	IDH-Wildtype Glioblastoma
TCGA-FN-7833	0.847722	0.011853	1	0	IDH-Mutant Astrocytoma	IDH-Mutant Astrocytoma
TCGA-HT-7470	0.991752	0.001009	1	0	IDH-Mutant Astrocytoma	IDH-Mutant Astrocytoma
TCGA-HT-7472	0.943666	0.009325	1	0	IDH-Mutant Astrocytoma	IDH-Mutant Astrocytoma
TCGA-HT-7473	0.929832	0.010801	1	0	IDH-Mutant Astrocytoma	IDH-Mutant Astrocytoma
TCGA-HT-7474	0.945794	0.007732	1	0	IDH-Mutant Astrocytoma	IDH-Mutant Astrocytoma
TCGA-HT-7475	0.945038	0.009708	1	0	IDH-Mutant Astrocytoma	IDH-Mutant Astrocytoma
TCGA-HT-7476	0.951423	0.012419	1	0	IDH-Mutant Astrocytoma	IDH-Mutant Astrocytoma
TCGA-HT-7477	0.887601	0.032839	1	0	IDH-Mutant Astrocytoma	IDH-Mutant Astrocytoma
TCGA-HT-7478	0.953233	0.010889	1	0	IDH-Mutant Astrocytoma	IDH-Mutant Astrocytoma
TCGA-HT-7479	0.984701	0.004716	1	0	IDH-Mutant Astrocytoma	IDH-Mutant Astrocytoma
TCGA-HT-7482	0.986426	0.002444	1	0	IDH-Mutant Astrocytoma	IDH-Mutant Astrocytoma
TCGA-HT-7483	0.962722	0.006198	1	0	IDH-Mutant Astrocytoma	IDH-Mutant Astrocytoma
TCGA-HT-7485	0.7706	0.045578	1	0	IDH-Mutant Astrocytoma	IDH-Mutant Astrocytoma
TCGA-HT-7601	0.943834	0.005624	1	0	IDH-Mutant Astrocytoma	IDH-Mutant Astrocytoma
TCGA-HT-7602	0.841896	0.020658	1	0	IDH-Mutant Astrocytoma	IDH-Mutant Astrocytoma
TCGA-HT-7603	0.888937	0.023427	1	0	IDH-Mutant Astrocytoma	IDH-Mutant Astrocytoma
TCGA-HT-7604	0.902779	0.012518	1	0	IDH-Mutant Astrocytoma	IDH-Mutant Astrocytoma
TCGA-HT-7606	0.821826	0.047337	1	0	IDH-Mutant Astrocytoma	IDH-Mutant Astrocytoma
TCGA-HT-7609	0.911144	0.011569	1	0	IDH-Mutant Astrocytoma	IDH-Mutant Astrocytoma
TCGA-HT-7610	0.836008	0.010283	1	0	IDH-Mutant Astrocytoma	IDH-Mutant Astrocytoma
TCGA-HT-7611	0.978984	0.001991	1	0	IDH-Mutant Astrocytoma	IDH-Mutant Astrocytoma
TCGA-HT-7676	0.889444	0.01589	1	0	IDH-Mutant Astrocytoma	IDH-Mutant Astrocytoma
TCGA-HT-7684	0.855193	0.016032	1	0	IDH-Mutant Astrocytoma	IDH-Mutant Astrocytoma
TCGA-HT-7686	0.941732	0.006327	1	0	IDH-Mutant Astrocytoma	IDH-Mutant Astrocytoma
TCGA-HT-7688	0.993011	0.00237	1	0	IDH-Mutant Astrocytoma	IDH-Mutant Astrocytoma
TCGA-HT-7689	0.948651	0.006106	1	0	IDH-Mutant Astrocytoma	IDH-Mutant Astrocytoma
TCGA-HT-7690	0.863885	0.016721	1	0	IDH-Mutant Astrocytoma	IDH-Mutant Astrocytoma
TCGA-HT-7693	0.876377	0.017593	1	0	IDH-Mutant Astrocytoma	IDH-Mutant Astrocytoma
TCGA-HT-7854	0.840097	0.021095	1	1	IDH-Wildtype Glioblastoma	IDH-Mutant Astrocytoma
TCGA-HT-7855	0.96495	0.005525	1	0	IDH-Mutant Astrocytoma	IDH-Mutant Astrocytoma
TCGA-HT-7858	0.867524	0.013162	1	0	IDH-Mutant Astrocytoma	IDH-Mutant Astrocytoma
TCGA-HT-7860	0.993638	0.000815	0	0	IDH-Wildtype Glioblastoma	IDH-Wildtype Glioblastoma
TCGA-HT-7873	0.985638	0.002231	1	0	IDH-Mutant Astrocytoma	IDH-Mutant Astrocytoma
TCGA-HT-7879	0.976805	0.003063	1	0	IDH-Mutant Astrocytoma	IDH-Mutant Astrocytoma
TCGA-HT-7880	0.785941	0.010903	1	0	IDH-Mutant Astrocytoma	IDH-Mutant Astrocytoma
TCGA-HT-7882	0.989981	0.001123	0	0	IDH-Wildtype Glioblastoma	IDH-Wildtype Glioblastoma
TCGA-HT-7884	0.928634	0.014701	1	0	IDH-Mutant Astrocytoma	IDH-Mutant Astrocytoma
TCGA-HT-7902	0.948441	0.010201	1	0	IDH-Mutant Astrocytoma	IDH-Mutant Astrocytoma
TCGA-HT-8011	0.924682	0.009521	0	0	IDH-Wildtype Glioblastoma	IDH-Wildtype Glioblastoma
TCGA-HT-8013	0.926172	0.009618	1	0	IDH-Mutant Astrocytoma	IDH-Mutant Astrocytoma
TCGA-HT-8018	0.970714	0.004483	1	0	IDH-Mutant Astrocytoma	IDH-Mutant Astrocytoma
TCGA-HT-8104	0.989998	0.001053	0	0	IDH-Wildtype Glioblastoma	IDH-Wildtype Glioblastoma
TCGA-HT-8106	0.989848	0.002028	1	0	IDH-Mutant Astrocytoma	IDH-Mutant Astrocytoma
TCGA-HT-8108	0.676329	0.017774	1	0	IDH-Mutant Astrocytoma	IDH-Mutant Astrocytoma
TCGA-HT-8110	0.954235	0.006606	0	0	IDH-Wildtype Glioblastoma	IDH-Wildtype Glioblastoma
TCGA-HT-8111	0.994109	0.003224	1	0	IDH-Mutant Astrocytoma	IDH-Mutant Astrocytoma
TCGA-HT-8114	0.969517	0.003027	1	0	IDH-Mutant Astrocytoma	IDH-Mutant Astrocytoma
TCGA-HT-8563	0.904912	0.0151	1	0	IDH-Mutant Astrocytoma	IDH-Mutant Astrocytoma
TCGA-HT-8564	0.958596	0.015807	0	0	IDH-Wildtype Glioblastoma	IDH-Wildtype Glioblastoma
TCGA-HT-A4DS	0.995936	0.001072	0	0	IDH-Wildtype Glioblastoma	IDH-Wildtype Glioblastoma
TCGA-HT-A5R5	0.506677	0.018519	0.678	0.322	IDH-Mutant Astrocytoma	IDH-Mutant Astrocytoma
TCGA-HT-A5R7	0.953719	0.010191	1	0	IDH-Mutant Astrocytoma	IDH-Mutant Astrocytoma
TCGA-HT-A5RA	0.954552	0.007908	0	0	IDH-Wildtype Glioblastoma	IDH-Wildtype Glioblastoma
TCGA-HT-A5RB	0.830598	0.018816	1	0	IDH-Mutant Astrocytoma	IDH-Mutant Astrocytoma
TCGA-HT-A5RC	0.984879	0.002035	0	0	IDH-Wildtype Glioblastoma	IDH-Wildtype Glioblastoma
TCGA-HT-A614	0.915453	0.012966	1	0	IDH-Mutant Astrocytoma	IDH-Mutant Astrocytoma
TCGA-HT-A616	0.882865	0.017347	1	0	IDH-Mutant Astrocytoma	IDH-Mutant Astrocytoma
TCGA-HT-A617	0.960405	0.01743	0	0	IDH-Wildtype Glioblastoma	IDH-Wildtype Glioblastoma
TCGA-HT-A618	0.986725	0.00223	1	0	IDH-Mutant Astrocytoma	IDH-Mutant Astrocytoma
TCGA-HT-A61B	0.965627	0.011977	1	0	IDH-Mutant Astrocytoma	IDH-Mutant Astrocytoma
TCGA-HT-A61C	0.935126	0.0129	0	0	IDH-Wildtype Glioblastoma	IDH-Wildtype Glioblastoma
TCGA-HT-A74H	0.982277	0.001349	0	0	IDH-Wildtype Glioblastoma	IDH-Wildtype Glioblastoma
TCGA-HT-A74J	0.774605	0.030163	1	0	IDH-Mutant Astrocytoma	IDH-Mutant Astrocytoma
TCGA-HT-A74O	0.987383	0.002319	1	0	IDH-Mutant Astrocytoma	IDH-Mutant Astrocytoma
TCGA-HW-7489	0.976214	0.002564	1	0	IDH-Mutant Astrocytoma	IDH-Mutant Astrocytoma
TCGA-HW-7490	0.910395	0.014687	1	0	IDH-Mutant Astrocytoma	IDH-Mutant Astrocytoma
TCGA-HW-8319	0.925722	0.00882	1	0	IDH-Mutant Astrocytoma	IDH-Mutant Astrocytoma
TCGA-HW-8320	0.986819	0.002704	1	0	IDH-Mutant Astrocytoma	IDH-Mutant Astrocytoma
TCGA-HW-8321	0.934945	0.006704	1	0	IDH-Mutant Astrocytoma	IDH-Mutant Astrocytoma
TCGA-HW-A5KK	0.965506	0.003791	0	0	IDH-Wildtype Glioblastoma	IDH-Wildtype Glioblastoma
TCGA-HW-A5KL	0.954758	0.004107	1	0	IDH-Mutant Astrocytoma	IDH-Mutant Astrocytoma
TCGA-HW-A5KM	0.80418	0.022151	1	0	IDH-Mutant Astrocytoma	IDH-Mutant Astrocytoma
TCGA-IK-7675	0.977071	0.005552	1	0	IDH-Mutant Astrocytoma	IDH-Mutant Astrocytoma
TCGA-KT-A7W1	0.980161	0.003763	0	0	IDH-Wildtype Glioblastoma	IDH-Wildtype Glioblastoma
TCGA-OX-A56R	0.962832	0.00977	0	0	IDH-Wildtype Glioblastoma	IDH-Wildtype Glioblastoma
TCGA-P5-A5EU	0.914593	0.00826	1	0	IDH-Mutant Astrocytoma	IDH-Mutant Astrocytoma
TCGA-P5-A5EV	0.903701	0.017212	1	0	IDH-Mutant Astrocytoma	IDH-Mutant Astrocytoma
TCGA-P5-A5EW	0.916903	0.01474	1	0	IDH-Mutant Astrocytoma	IDH-Mutant Astrocytoma
TCGA-P5-A5EZ	0.954265	0.007323	1	0	IDH-Mutant Astrocytoma	IDH-Mutant Astrocytoma
TCGA-P5-A5F1	0.984786	0.001889	1	0	IDH-Mutant Astrocytoma	IDH-Mutant Astrocytoma
TCGA-P5-A5F2	0.850362	0.010248	1	0	IDH-Mutant Astrocytoma	IDH-Mutant Astrocytoma
TCGA-P5-A5F4	0.943091	0.008468	1	0	IDH-Mutant Astrocytoma	IDH-Mutant Astrocytoma
TCGA-P5-A72U	0.984501	0.005672	0	0	IDH-Wildtype Glioblastoma	IDH-Wildtype Glioblastoma
TCGA-P5-A72W	0.978728	0.005885	1	0	IDH-Mutant Astrocytoma	IDH-Mutant Astrocytoma
TCGA-P5-A72X	0.984507	0.001555	1	0	IDH-Mutant Astrocytoma	IDH-Mutant Astrocytoma
TCGA-P5-A731	0.876052	0.012586	1	0	IDH-Mutant Astrocytoma	IDH-Mutant Astrocytoma
TCGA-P5-A733	0.869358	0.017021	1	0	IDH-Mutant Astrocytoma	IDH-Mutant Astrocytoma
TCGA-P5-A735	0.873392	0.046119	1	0	IDH-Mutant Astrocytoma	IDH-Mutant Astrocytoma
TCGA-P5-A736	0.617804	0.033346	1	0	IDH-Mutant Astrocytoma	IDH-Mutant Astrocytoma
TCGA-P5-A780	0.978776	0.004075	1	0	IDH-Mutant Astrocytoma	IDH-Mutant Astrocytoma
TCGA-QH-A65S	0.941638	0.006068	1	0	IDH-Mutant Astrocytoma	IDH-Mutant Astrocytoma
TCGA-QH-A6CS	0.970992	0.006401	0	0	IDH-Wildtype Glioblastoma	IDH-Wildtype Glioblastoma
TCGA-QH-A6CV	0.998144	0.000789	0	0	IDH-Wildtype Glioblastoma	IDH-Wildtype Glioblastoma
TCGA-QH-A6CW	0.937882	0.006408	1	0	IDH-Mutant Astrocytoma	IDH-Mutant Astrocytoma
TCGA-QH-A6CX	0.525556	0.043586	0.137	0.137	IDH-Wildtype Glioblastoma	IDH-Wildtype Glioblastoma
TCGA-QH-A6X3	0.754567	0.009577	1	0	IDH-Mutant Astrocytoma	IDH-Mutant Astrocytoma
TCGA-QH-A6X9	0.655143	0.025302	1	0	IDH-Mutant Astrocytoma	IDH-Mutant Astrocytoma
TCGA-QH-A6XA	0.986676	0.001941	1	0	IDH-Mutant Astrocytoma	IDH-Mutant Astrocytoma
TCGA-QH-A6XC	0.992116	0.000963	0	0	IDH-Wildtype Glioblastoma	IDH-Wildtype Glioblastoma
TCGA-QH-A870	0.86192	0.008095	1	0	IDH-Mutant Astrocytoma	IDH-Mutant Astrocytoma
TCGA-R8-A6YH	0.83476	0.018366	1	0	IDH-Mutant Astrocytoma	IDH-Mutant Astrocytoma
TCGA-RR-A6KA	0.976834	0.004217	0	0	IDH-Wildtype Glioblastoma	IDH-Wildtype Glioblastoma
TCGA-RR-A6KB	0.960354	0.00478	0	0	IDH-Wildtype Glioblastoma	IDH-Wildtype Glioblastoma
TCGA-RR-A6KC	0.991634	0.000971	0	0	IDH-Wildtype Glioblastoma	IDH-Wildtype Glioblastoma
TCGA-RY-A83Z	0.871469	0.017611	1	0	IDH-Mutant Astrocytoma	IDH-Mutant Astrocytoma
TCGA-RY-A843	0.820785	0.024614	1	0	IDH-Mutant Astrocytoma	IDH-Mutant Astrocytoma
TCGA-RY-A845	0.688607	0.036279	1	0	IDH-Mutant Astrocytoma	IDH-Mutant Astrocytoma
TCGA-S9-A6TS	0.858707	0.046078	1	0	IDH-Mutant Astrocytoma	IDH-Mutant Astrocytoma
TCGA-S9-A6TU	0.837323	0.019523	1	0	IDH-Mutant Astrocytoma	IDH-Mutant Astrocytoma
TCGA-S9-A6TV	0.954546	0.007225	1	0	IDH-Mutant Astrocytoma	IDH-Mutant Astrocytoma
TCGA-S9-A6TZ	0.900027	0.006784	1	0	IDH-Mutant Astrocytoma	IDH-Mutant Astrocytoma
TCGA-S9-A6U0	0.946682	0.004229	0	0	IDH-Wildtype Glioblastoma	IDH-Wildtype Glioblastoma
TCGA-S9-A6U1	0.908273	0.015749	1	0	IDH-Mutant Astrocytoma	IDH-Mutant Astrocytoma
TCGA-S9-A6U6	0.845884	0.00821	1	0	IDH-Mutant Astrocytoma	IDH-Mutant Astrocytoma
TCGA-S9-A6U8	0.825044	0.026765	1	0	IDH-Mutant Astrocytoma	IDH-Mutant Astrocytoma
TCGA-S9-A6U9	0.788373	0.060554	0.998	0.002	IDH-Mutant Astrocytoma	IDH-Mutant Astrocytoma
TCGA-S9-A6WG	0.920906	0.008927	1	0	IDH-Mutant Astrocytoma	IDH-Mutant Astrocytoma
TCGA-S9-A6WM	0.997239	0.000904	0	0	IDH-Wildtype Glioblastoma	IDH-Wildtype Glioblastoma
TCGA-S9-A6WO	0.882487	0.010182	1	0	IDH-Mutant Astrocytoma	IDH-Mutant Astrocytoma
TCGA-S9-A6WQ	0.874326	0.010185	1	0	IDH-Mutant Astrocytoma	IDH-Mutant Astrocytoma
TCGA-S9-A7IS	0.977098	0.004277	1	0	IDH-Mutant Astrocytoma	IDH-Mutant Astrocytoma
TCGA-S9-A7IX	0.969699	0.005854	0	0	IDH-Wildtype Glioblastoma	IDH-Wildtype Glioblastoma
TCGA-S9-A7IZ	0.775952	0.03399	1	0	IDH-Mutant Astrocytoma	IDH-Mutant Astrocytoma
TCGA-S9-A7J0	0.937135	0.017897	1	0	IDH-Mutant Astrocytoma	IDH-Mutant Astrocytoma
TCGA-S9-A7QW	0.945321	0.010413	1	0	IDH-Mutant Astrocytoma	IDH-Mutant Astrocytoma
TCGA-S9-A7QX	0.807615	0.018426	1	0	IDH-Mutant Astrocytoma	IDH-Mutant Astrocytoma
TCGA-S9-A7R2	0.956633	0.009255	0	0	IDH-Wildtype Glioblastoma	IDH-Wildtype Glioblastoma
TCGA-S9-A7R3	0.842168	0.011933	1	0	IDH-Mutant Astrocytoma	IDH-Mutant Astrocytoma
TCGA-S9-A7R4	0.897142	0.01134	1	0	IDH-Mutant Astrocytoma	IDH-Mutant Astrocytoma
TCGA-S9-A7R7	0.945928	0.005291	1	0	IDH-Mutant Astrocytoma	IDH-Mutant Astrocytoma
TCGA-S9-A7R8	0.913432	0.006849	1	0	IDH-Mutant Astrocytoma	IDH-Mutant Astrocytoma
TCGA-S9-A89Z	0.984124	0.004044	1	0	IDH-Mutant Astrocytoma	IDH-Mutant Astrocytoma
TCGA-TM-A7C3	0.995978	0.000821	0	0	IDH-Wildtype Glioblastoma	IDH-Wildtype Glioblastoma
TCGA-TM-A7C4	0.862657	0.016827	1	0	IDH-Mutant Astrocytoma	IDH-Mutant Astrocytoma
TCGA-TM-A7CA	0.911397	0.008401	1	0	IDH-Mutant Astrocytoma	IDH-Mutant Astrocytoma
TCGA-TM-A7CF	0.947208	0.005859	1	0	IDH-Mutant Astrocytoma	IDH-Mutant Astrocytoma
TCGA-TM-A84B	0.916669	0.035135	0	0	IDH-Wildtype Glioblastoma	IDH-Wildtype Glioblastoma
TCGA-TM-A84F	0.806445	0.041984	1	0	IDH-Mutant Astrocytoma	IDH-Mutant Astrocytoma
TCGA-TM-A84H	0.917638	0.012332	1	0	IDH-Mutant Astrocytoma	IDH-Mutant Astrocytoma
TCGA-TM-A84I	0.517254	0.054715	0.427	0.573	IDH-Mutant Astrocytoma	IDH-Wildtype Glioblastoma
TCGA-TM-A84L	0.848122	0.013266	1	0	IDH-Mutant Astrocytoma	IDH-Mutant Astrocytoma
TCGA-TM-A84Q	0.972468	0.005732	1	0	IDH-Mutant Astrocytoma	IDH-Mutant Astrocytoma
TCGA-TM-A84T	0.915152	0.025564	1	0	IDH-Mutant Astrocytoma	IDH-Mutant Astrocytoma
TCGA-TQ-A7RF	0.872469	0.021199	1	0	IDH-Mutant Astrocytoma	IDH-Mutant Astrocytoma
TCGA-TQ-A7RH	0.990915	0.001658	1	0	IDH-Mutant Astrocytoma	IDH-Mutant Astrocytoma
TCGA-TQ-A7RJ	0.982608	0.002392	1	0	IDH-Mutant Astrocytoma	IDH-Mutant Astrocytoma
TCGA-TQ-A7RK	0.898718	0.010478	1	0	IDH-Mutant Astrocytoma	IDH-Mutant Astrocytoma
TCGA-TQ-A7RM	0.500354	0.059961	0.544	0.456	IDH-Mutant Astrocytoma	IDH-Mutant Astrocytoma
TCGA-TQ-A7RP	0.982264	0.002748	0	0	IDH-Wildtype Glioblastoma	IDH-Wildtype Glioblastoma
TCGA-TQ-A7RR	0.969949	0.009347	1	0	IDH-Mutant Astrocytoma	IDH-Mutant Astrocytoma
TCGA-TQ-A7RV	0.975171	0.002056	1	0	IDH-Mutant Astrocytoma	IDH-Mutant Astrocytoma
TCGA-TQ-A7RW	0.970097	0.008537	1	0	IDH-Mutant Astrocytoma	IDH-Mutant Astrocytoma
TCGA-TQ-A8XE	0.930393	0.011699	1	0	IDH-Mutant Astrocytoma	IDH-Mutant Astrocytoma
TCGA-VM-A8C8	0.998009	0.000645	1	0	IDH-Mutant Astrocytoma	IDH-Mutant Astrocytoma
TCGA-VM-A8CF	0.963872	0.009053	1	0	IDH-Mutant Astrocytoma	IDH-Mutant Astrocytoma
TCGA-VM-A8CH	0.836967	0.021779	1	0	IDH-Mutant Astrocytoma	IDH-Mutant Astrocytoma
TCGA-VV-A86M	0.814892	0.032165	1	0	IDH-Mutant Astrocytoma	IDH-Mutant Astrocytoma
TCGA-VW-A8FI	0.969847	0.003461	0	0	IDH-Wildtype Glioblastoma	IDH-Wildtype Glioblastoma
TCGA-WH-A86K	0.986221	0.002224	1	0	IDH-Mutant Astrocytoma	IDH-Mutant Astrocytoma
TCGA-WY-A858	0.991028	0.002629	1	0	IDH-Mutant Astrocytoma	IDH-Mutant Astrocytoma
TCGA-WY-A859	0.993355	0.001236	1	0	IDH-Mutant Astrocytoma	IDH-Mutant Astrocytoma
TCGA-WY-A85A	0.979373	0.00445	1	0	IDH-Mutant Astrocytoma	IDH-Mutant Astrocytoma
TCGA-WY-A85B	0.971192	0.009236	1	0	IDH-Mutant Astrocytoma	IDH-Mutant Astrocytoma
TCGA-WY-A85C	0.908356	0.006457	1	0	IDH-Mutant Astrocytoma	IDH-Mutant Astrocytoma
TCGA-WY-A85D	0.732974	0.050958	0.995	0.005	IDH-Mutant Astrocytoma	IDH-Mutant Astrocytoma
TCGA-WY-A85E	0.971088	0.006878	1	0	IDH-Mutant Astrocytoma	IDH-Mutant Astrocytoma

## Sheet: Supplemental Table 6
Patient ID	Model Confidence	Prediction	IDH Mutation Status	Dataset
TCGA-02-0001	0.9028	IDH-Wildtype Glioma	IDH-Wildtype Glioma	TCGA Val
TCGA-02-0006	0.97	IDH-Wildtype Glioma	IDH-Wildtype Glioma	TCGA Val
TCGA-02-0007	0.5501	IDH-Wildtype Glioma	IDH-Wildtype Glioma	TCGA Val
TCGA-02-0009	0.9801	IDH-Wildtype Glioma	IDH-Wildtype Glioma	TCGA Val
TCGA-02-0010	0.6668	IDH-Mutant Astrocytoma	IDH-Mutant Astrocytoma	TCGA Val
TCGA-02-0011	0.9862	IDH-Mutant Astrocytoma	IDH-Wildtype Glioma	TCGA Val
TCGA-02-0014	0.8948	IDH-Mutant Astrocytoma	IDH-Mutant Astrocytoma	TCGA Val
TCGA-02-0015	0.9266	IDH-Wildtype Glioma	IDH-Wildtype Glioma	TCGA Val
TCGA-02-0016	0.9815	IDH-Wildtype Glioma	IDH-Wildtype Glioma	TCGA Val
TCGA-02-0021	0.9931	IDH-Wildtype Glioma	IDH-Wildtype Glioma	TCGA Val
TCGA-02-0023	0.9542	IDH-Wildtype Glioma	IDH-Wildtype Glioma	TCGA Val
TCGA-02-0024	0.9698	IDH-Wildtype Glioma	IDH-Wildtype Glioma	TCGA Val
TCGA-02-0025	0.9002	IDH-Wildtype Glioma	IDH-Wildtype Glioma	TCGA Val
TCGA-02-0026	0.9032	IDH-Mutant Astrocytoma	IDH-Mutant Astrocytoma	TCGA Val
TCGA-02-0027	0.9266	IDH-Wildtype Glioma	IDH-Wildtype Glioma	TCGA Val
TCGA-02-0034	0.9768	IDH-Wildtype Glioma	IDH-Wildtype Glioma	TCGA Val
TCGA-02-0037	0.9876	IDH-Wildtype Glioma	IDH-Wildtype Glioma	TCGA Val
TCGA-02-0038	0.9927	IDH-Wildtype Glioma	IDH-Wildtype Glioma	TCGA Val
TCGA-02-0039	0.6704	IDH-Wildtype Glioma	IDH-Wildtype Glioma	TCGA Val
TCGA-02-0043	0.99	IDH-Wildtype Glioma	IDH-Wildtype Glioma	TCGA Val
TCGA-02-0046	0.9457	IDH-Wildtype Glioma	IDH-Wildtype Glioma	TCGA Val
TCGA-02-0048	0.9808	IDH-Wildtype Glioma	IDH-Wildtype Glioma	TCGA Val
TCGA-02-0052	0.99	IDH-Wildtype Glioma	IDH-Wildtype Glioma	TCGA Val
TCGA-02-0054	0.988	IDH-Wildtype Glioma	IDH-Wildtype Glioma	TCGA Val
TCGA-02-0057	0.9913	IDH-Wildtype Glioma	IDH-Wildtype Glioma	TCGA Val
TCGA-02-0058	0.9058	IDH-Mutant Astrocytoma	IDH-Mutant Astrocytoma	TCGA Val
TCGA-02-0060	0.9934	IDH-Mutant Astrocytoma	IDH-Wildtype Glioma	TCGA Val
TCGA-02-0064	0.9528	IDH-Wildtype Glioma	IDH-Wildtype Glioma	TCGA Val
TCGA-02-0068	0.98	IDH-Wildtype Glioma	IDH-Wildtype Glioma	TCGA Val
TCGA-02-0069	0.721	IDH-Mutant Astrocytoma	IDH-Wildtype Glioma	TCGA Val
TCGA-02-0070	0.9733	IDH-Wildtype Glioma	IDH-Wildtype Glioma	TCGA Val
TCGA-02-0071	0.9677	IDH-Wildtype Glioma	IDH-Wildtype Glioma	TCGA Val
TCGA-02-0074	0.999	IDH-Wildtype Glioma	IDH-Wildtype Glioma	TCGA Val
TCGA-02-0075	0.996	IDH-Wildtype Glioma	IDH-Wildtype Glioma	TCGA Val
TCGA-02-0079	0.9288	IDH-Wildtype Glioma	IDH-Wildtype Glioma	TCGA Val
TCGA-02-0080	0.9834	IDH-Mutant Astrocytoma	IDH-Mutant Astrocytoma	TCGA Val
TCGA-02-0083	0.8684	IDH-Wildtype Glioma	IDH-Wildtype Glioma	TCGA Val
TCGA-02-0084	0.5485	IDH-Wildtype Glioma	IDH-Mutant Astrocytoma	TCGA Val
TCGA-02-0085	0.9651	IDH-Wildtype Glioma	IDH-Wildtype Glioma	TCGA Val
TCGA-02-0086	0.9995	IDH-Wildtype Glioma	IDH-Wildtype Glioma	TCGA Val
TCGA-02-0089	0.993	IDH-Wildtype Glioma	IDH-Wildtype Glioma	TCGA Val
TCGA-02-0099	0.8426	IDH-Wildtype Glioma	IDH-Wildtype Glioma	TCGA Val
TCGA-02-0102	0.96	IDH-Wildtype Glioma	IDH-Wildtype Glioma	TCGA Val
TCGA-02-0104	0.832	IDH-Mutant Astrocytoma	IDH-Wildtype Glioma	TCGA Val
TCGA-02-0107	0.9602	IDH-Wildtype Glioma	IDH-Wildtype Glioma	TCGA Val
TCGA-02-0113	0.9963	IDH-Wildtype Glioma	IDH-Wildtype Glioma	TCGA Val
TCGA-02-0114	0.9509	IDH-Mutant Astrocytoma	IDH-Mutant Astrocytoma	TCGA Val
TCGA-02-0115	0.9934	IDH-Wildtype Glioma	IDH-Wildtype Glioma	TCGA Val
TCGA-02-0116	0.9943	IDH-Wildtype Glioma	IDH-Wildtype Glioma	TCGA Val
TCGA-02-2466	0.7702	IDH-Wildtype Glioma	IDH-Wildtype Glioma	TCGA Val
TCGA-06-0127	0.9776	IDH-Wildtype Glioma	IDH-Wildtype Glioma	TCGA Val
TCGA-06-0133	0.9739	IDH-Wildtype Glioma	IDH-Wildtype Glioma	TCGA Val
TCGA-06-0138	0.8596	IDH-Wildtype Glioma	IDH-Wildtype Glioma	TCGA Val
TCGA-06-0143	0.9477	IDH-Wildtype Glioma	IDH-Wildtype Glioma	TCGA Val
TCGA-06-0147	0.9803	IDH-Wildtype Glioma	IDH-Wildtype Glioma	TCGA Val
TCGA-06-0148	0.9445	IDH-Wildtype Glioma	IDH-Wildtype Glioma	TCGA Val
TCGA-06-0150	0.9962	IDH-Wildtype Glioma	IDH-Wildtype Glioma	TCGA Val
TCGA-06-0159	0.9602	IDH-Wildtype Glioma	IDH-Wildtype Glioma	TCGA Val
TCGA-06-0160	0.7152	IDH-Mutant Astrocytoma	IDH-Wildtype Glioma	TCGA Val
TCGA-06-0176	0.9068	IDH-Wildtype Glioma	IDH-Wildtype Glioma	TCGA Val
TCGA-06-0178	0.711	IDH-Mutant Astrocytoma	IDH-Mutant Astrocytoma	TCGA Val
TCGA-06-0197	0.9694	IDH-Wildtype Glioma	IDH-Wildtype Glioma	TCGA Val
TCGA-06-0201	0.9633	IDH-Wildtype Glioma	IDH-Wildtype Glioma	TCGA Val
TCGA-06-0206	0.9967	IDH-Wildtype Glioma	IDH-Wildtype Glioma	TCGA Val
TCGA-06-0208	0.9643	IDH-Wildtype Glioma	IDH-Wildtype Glioma	TCGA Val
TCGA-06-1084	0.8883	IDH-Wildtype Glioma	IDH-Wildtype Glioma	TCGA Val
TCGA-06-1087	0.9413	IDH-Wildtype Glioma	IDH-Wildtype Glioma	TCGA Val
TCGA-06-1800	0.985	IDH-Wildtype Glioma	IDH-Wildtype Glioma	TCGA Val
TCGA-06-1801	0.9505	IDH-Wildtype Glioma	IDH-Wildtype Glioma	TCGA Val
TCGA-06-1805	0.8276	IDH-Mutant Astrocytoma	IDH-Mutant Astrocytoma	TCGA Val
TCGA-06-2566	0.9332	IDH-Wildtype Glioma	IDH-Wildtype Glioma	TCGA Val
TCGA-08-0244	0.8783	IDH-Wildtype Glioma	IDH-Wildtype Glioma	TCGA Val
TCGA-08-0245	0.6471	IDH-Wildtype Glioma	IDH-Wildtype Glioma	TCGA Val
TCGA-08-0246	0.9668	IDH-Wildtype Glioma	IDH-Wildtype Glioma	TCGA Val
TCGA-08-0345	0.985	IDH-Wildtype Glioma	IDH-Wildtype Glioma	TCGA Val
TCGA-08-0346	0.9871	IDH-Wildtype Glioma	IDH-Wildtype Glioma	TCGA Val
TCGA-08-0347	0.9608	IDH-Wildtype Glioma	IDH-Wildtype Glioma	TCGA Val
TCGA-08-0348	0.9173	IDH-Wildtype Glioma	IDH-Wildtype Glioma	TCGA Val
TCGA-08-0349	0.8006	IDH-Wildtype Glioma	IDH-Wildtype Glioma	TCGA Val
TCGA-08-0350	0.9446	IDH-Mutant Astrocytoma	IDH-Wildtype Glioma	TCGA Val
TCGA-08-0351	0.9942	IDH-Mutant Astrocytoma	IDH-Wildtype Glioma	TCGA Val
TCGA-08-0352	0.9971	IDH-Wildtype Glioma	IDH-Wildtype Glioma	TCGA Val
TCGA-08-0353	0.9865	IDH-Wildtype Glioma	IDH-Wildtype Glioma	TCGA Val
TCGA-08-0354	0.8808	IDH-Wildtype Glioma	IDH-Wildtype Glioma	TCGA Val
TCGA-08-0355	0.9913	IDH-Wildtype Glioma	IDH-Wildtype Glioma	TCGA Val
TCGA-08-0356	0.9916	IDH-Wildtype Glioma	IDH-Wildtype Glioma	TCGA Val
TCGA-08-0357	0.9931	IDH-Wildtype Glioma	IDH-Wildtype Glioma	TCGA Val
TCGA-08-0358	0.889	IDH-Wildtype Glioma	IDH-Wildtype Glioma	TCGA Val
TCGA-08-0359	0.9564	IDH-Wildtype Glioma	IDH-Wildtype Glioma	TCGA Val
TCGA-08-0375	0.9931	IDH-Wildtype Glioma	IDH-Wildtype Glioma	TCGA Val
TCGA-08-0380	0.9253	IDH-Wildtype Glioma	IDH-Wildtype Glioma	TCGA Val
TCGA-08-0389	0.8563	IDH-Wildtype Glioma	IDH-Wildtype Glioma	TCGA Val
TCGA-08-0390	0.9695	IDH-Wildtype Glioma	IDH-Wildtype Glioma	TCGA Val
TCGA-08-0392	0.545	IDH-Wildtype Glioma	IDH-Wildtype Glioma	TCGA Val
TCGA-12-0620	0.9131	IDH-Wildtype Glioma	IDH-Wildtype Glioma	TCGA Val
TCGA-12-0656	0.959	IDH-Wildtype Glioma	IDH-Wildtype Glioma	TCGA Val
TCGA-12-0657	0.8679	IDH-Wildtype Glioma	IDH-Wildtype Glioma	TCGA Val
TCGA-12-0662	0.9783	IDH-Wildtype Glioma	IDH-Wildtype Glioma	TCGA Val
TCGA-12-0670	0.9952	IDH-Wildtype Glioma	IDH-Wildtype Glioma	TCGA Val
TCGA-12-0691	0.8127	IDH-Wildtype Glioma	IDH-Wildtype Glioma	TCGA Val
TCGA-12-0707	0.9959	IDH-Wildtype Glioma	IDH-Wildtype Glioma	TCGA Val
TCGA-12-0773	0.7301	IDH-Mutant Astrocytoma	IDH-Wildtype Glioma	TCGA Val
TCGA-12-0775	0.9658	IDH-Wildtype Glioma	IDH-Wildtype Glioma	TCGA Val
TCGA-12-0778	0.9988	IDH-Wildtype Glioma	IDH-Wildtype Glioma	TCGA Val
TCGA-12-0818	0.9961	IDH-Mutant Astrocytoma	IDH-Mutant Astrocytoma	TCGA Val
TCGA-12-0819	0.996	IDH-Wildtype Glioma	IDH-Wildtype Glioma	TCGA Val
TCGA-12-0820	0.9918	IDH-Wildtype Glioma	IDH-Wildtype Glioma	TCGA Val
TCGA-12-0822	0.9853	IDH-Wildtype Glioma	IDH-Wildtype Glioma	TCGA Val
TCGA-12-0826	0.9931	IDH-Wildtype Glioma	IDH-Wildtype Glioma	TCGA Val
TCGA-12-0827	0.5905	IDH-Mutant Astrocytoma	IDH-Mutant Astrocytoma	TCGA Val
TCGA-12-0828	0.9185	IDH-Wildtype Glioma	IDH-Wildtype Glioma	TCGA Val
TCGA-12-0829	0.9935	IDH-Wildtype Glioma	IDH-Wildtype Glioma	TCGA Val
TCGA-12-1088	0.7537	IDH-Wildtype Glioma	IDH-Wildtype Glioma	TCGA Val
TCGA-12-1089	0.6723	IDH-Mutant Astrocytoma	IDH-Wildtype Glioma	TCGA Val
TCGA-12-1092	0.5719	IDH-Mutant Astrocytoma	IDH-Wildtype Glioma	TCGA Val
TCGA-12-1093	0.962	IDH-Wildtype Glioma	IDH-Wildtype Glioma	TCGA Val
TCGA-12-1598	0.9965	IDH-Wildtype Glioma	IDH-Wildtype Glioma	TCGA Val
TCGA-12-1599	0.9792	IDH-Wildtype Glioma	IDH-Wildtype Glioma	TCGA Val
TCGA-12-1600	0.9898	IDH-Wildtype Glioma	IDH-Wildtype Glioma	TCGA Val
TCGA-12-1602	0.9984	IDH-Wildtype Glioma	IDH-Wildtype Glioma	TCGA Val
TCGA-12-3644	0.968	IDH-Wildtype Glioma	IDH-Wildtype Glioma	TCGA Val
TCGA-12-3646	0.9816	IDH-Wildtype Glioma	IDH-Wildtype Glioma	TCGA Val
TCGA-12-3648	0.9932	IDH-Wildtype Glioma	IDH-Wildtype Glioma	TCGA Val
TCGA-12-3651	0.9529	IDH-Wildtype Glioma	IDH-Wildtype Glioma	TCGA Val
TCGA-14-0812	0.8222	IDH-Wildtype Glioma	IDH-Wildtype Glioma	TCGA Val
TCGA-14-0865	0.6159	IDH-Wildtype Glioma	IDH-Wildtype Glioma	TCGA Val
TCGA-14-0867	0.5642	IDH-Wildtype Glioma	IDH-Wildtype Glioma	TCGA Val
TCGA-14-1037	0.915	IDH-Wildtype Glioma	IDH-Wildtype Glioma	TCGA Val
TCGA-14-1396	0.5341	IDH-Wildtype Glioma	IDH-Wildtype Glioma	TCGA Val
TCGA-14-1451	0.9329	IDH-Wildtype Glioma	IDH-Wildtype Glioma	TCGA Val
TCGA-14-1453	0.6726	IDH-Wildtype Glioma	IDH-Wildtype Glioma	TCGA Val
TCGA-14-1455	0.9593	IDH-Wildtype Glioma	IDH-Wildtype Glioma	TCGA Val
TCGA-14-1458	0.9511	IDH-Mutant Astrocytoma	IDH-Mutant Astrocytoma	TCGA Val
TCGA-14-1794	0.997	IDH-Wildtype Glioma	IDH-Wildtype Glioma	TCGA Val
TCGA-14-1795	0.9476	IDH-Wildtype Glioma	IDH-Wildtype Glioma	TCGA Val
TCGA-14-1821	0.8232	IDH-Mutant Astrocytoma	IDH-Mutant Astrocytoma	TCGA Val
TCGA-14-1827	0.9194	IDH-Wildtype Glioma	IDH-Wildtype Glioma	TCGA Val
TCGA-14-3477	0.82	IDH-Mutant Astrocytoma	IDH-Wildtype Glioma	TCGA Val
TCGA-15-1444	0.9058	IDH-Mutant Astrocytoma	IDH-Mutant Astrocytoma	TCGA Val
TCGA-15-1446	0.9407	IDH-Wildtype Glioma	IDH-Wildtype Glioma	TCGA Val
TCGA-16-0849	0.9088	IDH-Mutant Astrocytoma	IDH-Mutant Astrocytoma	TCGA Val
TCGA-16-0850	0.8042	IDH-Mutant Astrocytoma	IDH-Mutant Astrocytoma	TCGA Val
TCGA-16-1460	0.8394	IDH-Mutant Astrocytoma	IDH-Mutant Astrocytoma	TCGA Val
TCGA-19-0957	0.9579	IDH-Wildtype Glioma	IDH-Wildtype Glioma	TCGA Val
TCGA-19-1385	0.8504	IDH-Wildtype Glioma	IDH-Wildtype Glioma	TCGA Val
TCGA-19-1386	0.9936	IDH-Wildtype Glioma	IDH-Wildtype Glioma	TCGA Val
TCGA-19-1387	0.973	IDH-Wildtype Glioma	IDH-Wildtype Glioma	TCGA Val
TCGA-19-1388	0.9152	IDH-Wildtype Glioma	IDH-Wildtype Glioma	TCGA Val
TCGA-19-1389	0.9617	IDH-Wildtype Glioma	IDH-Wildtype Glioma	TCGA Val
TCGA-19-1786	0.9971	IDH-Wildtype Glioma	IDH-Wildtype Glioma	TCGA Val
TCGA-19-1789	0.9887	IDH-Wildtype Glioma	IDH-Wildtype Glioma	TCGA Val
TCGA-19-1791	0.5924	IDH-Wildtype Glioma	IDH-Wildtype Glioma	TCGA Val
TCGA-19-2621	0.7697	IDH-Wildtype Glioma	IDH-Wildtype Glioma	TCGA Val
TCGA-26-1799	0.9834	IDH-Wildtype Glioma	IDH-Wildtype Glioma	TCGA Val
TCGA-28-1746	0.8372	IDH-Wildtype Glioma	IDH-Wildtype Glioma	TCGA Val
TCGA-28-1749	0.9951	IDH-Wildtype Glioma	IDH-Wildtype Glioma	TCGA Val
TCGA-28-1750	0.9476	IDH-Wildtype Glioma	IDH-Wildtype Glioma	TCGA Val
TCGA-28-1751	0.9967	IDH-Wildtype Glioma	IDH-Wildtype Glioma	TCGA Val
TCGA-28-1752	0.943	IDH-Wildtype Glioma	IDH-Wildtype Glioma	TCGA Val
TCGA-28-1755	0.8252	IDH-Wildtype Glioma	IDH-Wildtype Glioma	TCGA Val
TCGA-28-1757	0.931	IDH-Wildtype Glioma	IDH-Wildtype Glioma	TCGA Val
TCGA-28-2506	0.9938	IDH-Wildtype Glioma	IDH-Wildtype Glioma	TCGA Val
TCGA-32-1976	0.9306	IDH-Wildtype Glioma	IDH-Wildtype Glioma	TCGA Val
GLSS-NS-0001-TP-01D-WGS-5A5UN4	0.9128	IDH-Wildtype Glioma	IDH-Wildtype Glioma	GLASS
GLSS-HK-0005-TP-01D-WGS-9DKW7W	0.9754	IDH-Mutant Astrocytoma	IDH-Mutant Astrocytoma	GLASS
GLSS-HK-0003-TP-01D-WGS-WAGBN9	0.6336	IDH-Wildtype Glioma	IDH-Wildtype Glioma	GLASS
GLSS-SF-0001-TP-01D-WXS-F99505	0.965	IDH-Mutant Astrocytoma	IDH-Mutant Astrocytoma	GLASS
GLSS-SF-0002-TP-01D-WXS-EC52GX	0.932	IDH-Mutant Astrocytoma	IDH-Mutant Astrocytoma	GLASS
GLSS-SF-0004-TP-01D-WXS-78O1ND	0.8024	IDH-Mutant Astrocytoma	IDH-Mutant Astrocytoma	GLASS
GLSS-SF-0005-TP-01D-WXS-0TWD9H	0.9963	IDH-Mutant Astrocytoma	IDH-Mutant Astrocytoma	GLASS
GLSS-SF-0006-TP-01D-WXS-DPZUQR	0.9748	IDH-Mutant Astrocytoma	IDH-Mutant Astrocytoma	GLASS
GLSS-SF-0007-TP-01D-WXS-HSNHN7	0.9545	IDH-Mutant Astrocytoma	IDH-Mutant Astrocytoma	GLASS
GLSS-SF-0008-TP-01D-WXS-9702S9	0.8899	IDH-Mutant Astrocytoma	IDH-Mutant Astrocytoma	GLASS
GLSS-SF-0009-TP-01D-WXS-31SKZ3	0.7963	IDH-Mutant Astrocytoma	IDH-Mutant Astrocytoma	GLASS
GLSS-MD-0005-TP-01D-WGS-MKBGI6	0.9293	IDH-Mutant Astrocytoma	IDH-Mutant Astrocytoma	GLASS
GLSS-MD-0007-TP-01D-WGS-QCMUUE	0.9933	IDH-Mutant Astrocytoma	IDH-Mutant Astrocytoma	GLASS
GLSS-MD-0009-TP-01D-WGS-3XAL3U	0.6769	IDH-Mutant Astrocytoma	IDH-Mutant Astrocytoma	GLASS
GLSS-MD-0014-TP-01D-WGS-F4GXRX	0.8446	IDH-Wildtype Glioma	IDH-Wildtype Glioma	GLASS
GLSS-MD-0016-TP-01D-WGS-DXIBAS	0.6122	IDH-Wildtype Glioma	IDH-Wildtype Glioma	GLASS
GLSS-MD-0020-TP-01D-WGS-6T2E56	0.9661	IDH-Wildtype Glioma	IDH-Wildtype Glioma	GLASS
GLSS-MD-0021-TP-01D-WGS-YMNBEZ	0.9964	IDH-Mutant Astrocytoma	IDH-Mutant Astrocytoma	GLASS
GLSS-MD-0022-TP-01D-WGS-ZAET2D	0.951	IDH-Wildtype Glioma	IDH-Wildtype Glioma	GLASS
GLSS-MD-0023-TP-01D-WGS-JDO9G6	0.9654	IDH-Wildtype Glioma	IDH-Wildtype Glioma	GLASS
GLSS-MD-0026-TP-01D-WGS-2PPGFK	0.9878	IDH-Wildtype Glioma	IDH-Wildtype Glioma	GLASS
GLSS-MD-0030-TP-01D-WGS-NBC5N6	0.9379	IDH-Mutant Astrocytoma	IDH-Mutant Astrocytoma	GLASS
GLSS-MD-0031-TP-01D-WGS-0XZCQS	0.7948	IDH-Wildtype Glioma	IDH-Wildtype Glioma	GLASS
GLSS-MD-0035-TP-01D-WGS-DJ3SQ1	0.9873	IDH-Wildtype Glioma	IDH-Wildtype Glioma	GLASS
GLSS-MD-0036-TP-01D-WGS-9FDX42	0.9996	IDH-Wildtype Glioma	IDH-Wildtype Glioma	GLASS
GLSS-MD-0038-TP-01D-WGS-KZL25H	0.9611	IDH-Wildtype Glioma	IDH-Wildtype Glioma	GLASS
GLSS-MD-0042-TP-01D-WGS-R5UYLI	0.964	IDH-Wildtype Glioma	IDH-Wildtype Glioma	GLASS
GLSS-MD-0043-TP-01D-WGS-A5EGFI	0.8619	IDH-Mutant Astrocytoma	IDH-Mutant Astrocytoma	GLASS
GLSS-MD-0045-TP-01D-WGS-NJCMTP	0.9942	IDH-Wildtype Glioma	IDH-Wildtype Glioma	GLASS
GLSS-MD-0046-TP-01D-WGS-YZL1C9	0.9957	IDH-Wildtype Glioma	IDH-Wildtype Glioma	GLASS
GLSS-MD-0049-TP-01D-WGS-WP8NAY	0.8996	IDH-Mutant Astrocytoma	IDH-Mutant Astrocytoma	GLASS
GLSS-AT-GP01-TP-01D-WXS-TI55UY	0.8775	IDH-Wildtype Glioma	IDH-Wildtype Glioma	GLASS
GLSS-SF-0010-TP-01D-WXS-XAUHJB	0.996	IDH-Mutant Astrocytoma	IDH-Mutant Astrocytoma	GLASS
GLSS-SF-0011-TP-01D-WXS-YIYP4N	0.9918	IDH-Mutant Astrocytoma	IDH-Mutant Astrocytoma	GLASS
GLSS-SF-0012-TP-01D-WXS-SRHC7M	0.6185	IDH-Mutant Astrocytoma	IDH-Mutant Astrocytoma	GLASS
GLSS-SF-0013-TP-01D-WXS-5X46IS	0.8831	IDH-Mutant Astrocytoma	IDH-Mutant Astrocytoma	GLASS
GLSS-AT-00P1-TP-01D-WXS-EF0XQE	0.9968	IDH-Wildtype Glioma	IDH-Wildtype Glioma	GLASS
GLSS-AT-00P2-TP-01D-WXS-RBLYWF	0.8992	IDH-Wildtype Glioma	IDH-Wildtype Glioma	GLASS
GLSS-AT-00P3-TP-01D-WXS-T88KH3	0.7203	IDH-Mutant Astrocytoma	IDH-Wildtype Glioma	GLASS
GLSS-AT-00P4-TP-01D-WXS-EIOJQ8	0.8909	IDH-Wildtype Glioma	IDH-Wildtype Glioma	GLASS
GLSS-AT-00P5-TP-01D-WXS-QAIYAY	0.9848	IDH-Wildtype Glioma	IDH-Wildtype Glioma	GLASS
GLSS-AT-00P6-TP-01D-WXS-A3KN92	0.9947	IDH-Wildtype Glioma	IDH-Wildtype Glioma	GLASS
GLSS-AT-00P7-TP-01D-WXS-N53RYM	0.9864	IDH-Wildtype Glioma	IDH-Wildtype Glioma	GLASS
GLSS-DF-0002-TP-01D-WXS-JA9RJG	0.7231	IDH-Mutant Astrocytoma	IDH-Wildtype Glioma	GLASS
GLSS-DF-0003-TP-01D-WXS-IMR04G	0.9839	IDH-Wildtype Glioma	IDH-Wildtype Glioma	GLASS
GLSS-DF-0004-TP-01D-WXS-2I99NC	0.73	IDH-Mutant Astrocytoma	IDH-Wildtype Glioma	GLASS
GLSS-DF-0006-TP-01D-WXS-O9DBZ4	0.9628	IDH-Wildtype Glioma	IDH-Wildtype Glioma	GLASS
GLSS-DF-0007-TP-01D-WXS-YYWNSP	0.9409	IDH-Wildtype Glioma	IDH-Wildtype Glioma	GLASS
GLSS-DF-0010-TP-01D-WXS-BBMLTJ	0.8648	IDH-Wildtype Glioma	IDH-Wildtype Glioma	GLASS
GLSS-DF-0012-TP-01D-WXS-MRWC9M	0.7259	IDH-Mutant Astrocytoma	IDH-Wildtype Glioma	GLASS
GLSS-DF-0013-TP-01D-WXS-X404M0	0.8599	IDH-Wildtype Glioma	IDH-Wildtype Glioma	GLASS
GLSS-DK-0001-TP-01D-WXS-CB26AA	0.9994	IDH-Wildtype Glioma	IDH-Wildtype Glioma	GLASS
GLSS-DK-0002-TP-01D-WXS-A2DF51	0.9915	IDH-Wildtype Glioma	IDH-Wildtype Glioma	GLASS
GLSS-DK-0003-TP-01D-WXS-E43D26	0.738	IDH-Wildtype Glioma	IDH-Wildtype Glioma	GLASS
GLSS-DK-0004-TP-01D-WXS-6BD61E	0.9954	IDH-Wildtype Glioma	IDH-Wildtype Glioma	GLASS
GLSS-DK-0005-TP-01D-WXS-EFBF4F	0.8096	IDH-Wildtype Glioma	IDH-Wildtype Glioma	GLASS
GLSS-DK-0006-TP-01D-WXS-47D949	0.9881	IDH-Wildtype Glioma	IDH-Wildtype Glioma	GLASS
GLSS-DK-0007-TP-01D-WXS-D7676B	0.982	IDH-Wildtype Glioma	IDH-Wildtype Glioma	GLASS
GLSS-DK-0008-TP-01D-WXS-6C3ABC	0.5894	IDH-Mutant Astrocytoma	IDH-Wildtype Glioma	GLASS
GLSS-DK-0010-TP-01D-WXS-7155DD	0.993	IDH-Wildtype Glioma	IDH-Wildtype Glioma	GLASS
GLSS-DK-0011-TP-01D-WXS-B8468B	0.9561	IDH-Wildtype Glioma	IDH-Wildtype Glioma	GLASS
GLSS-DK-0012-TP-01D-WXS-93BDF8	0.9939	IDH-Wildtype Glioma	IDH-Wildtype Glioma	GLASS
GLSS-DK-0013-TP-01D-WXS-48CFAE	0.9408	IDH-Wildtype Glioma	IDH-Wildtype Glioma	GLASS
GLSS-DK-0014-TP-01D-WXS-731C2B	0.7626	IDH-Wildtype Glioma	IDH-Wildtype Glioma	GLASS
GLSS-DK-0009-TP-01D-WXS-291A6E	0.9904	IDH-Wildtype Glioma	IDH-Wildtype Glioma	GLASS
GLSS-19-0273-TP-01D-WXS-H00BNY	0.8303	IDH-Wildtype Glioma	IDH-Wildtype Glioma	GLASS
GLSS-19-0267-TP-01D-WXS-CS4K8X	0.9419	IDH-Wildtype Glioma	IDH-Wildtype Glioma	GLASS
GLSS-19-0271-TP-01D-WXS-3TI55F	0.9288	IDH-Wildtype Glioma	IDH-Wildtype Glioma	GLASS
GLSS-19-0274-TP-01D-WXS-F3BOIM	0.9579	IDH-Wildtype Glioma	IDH-Wildtype Glioma	GLASS
GLSS-19-0270-TP-01D-WXS-I69BAL	0.988	IDH-Wildtype Glioma	IDH-Wildtype Glioma	GLASS
GLSS-19-0269-TP-01D-WXS-G5IWER	0.9546	IDH-Wildtype Glioma	IDH-Wildtype Glioma	GLASS
GLSS-19-0277-TP-01D-WXS-CK54HQ	0.9867	IDH-Wildtype Glioma	IDH-Wildtype Glioma	GLASS
GLSS-19-0266-TP-01D-WXS-F78XXN	0.9966	IDH-Wildtype Glioma	IDH-Wildtype Glioma	GLASS
GLSS-19-0268-TP-01D-WXS-QGO6RP	0.9357	IDH-Wildtype Glioma	IDH-Wildtype Glioma	GLASS
GLSS-19-0278-TP-01D-WXS-59Y0J0	0.938	IDH-Wildtype Glioma	IDH-Wildtype Glioma	GLASS
GLSS-19-0280-TP-01D-WXS-V4MP15	0.992	IDH-Wildtype Glioma	IDH-Wildtype Glioma	GLASS
GLSS-19-0272-TP-01D-WXS-9YKK98	0.9872	IDH-Wildtype Glioma	IDH-Wildtype Glioma	GLASS
GLSS-19-0279-TP-01D-WXS-GQ9A87	0.6821	IDH-Wildtype Glioma	IDH-Mutant Astrocytoma	GLASS
GLSS-CU-R001-TP-01D-WXS-AMZ2L2	0.9781	IDH-Wildtype Glioma	IDH-Wildtype Glioma	GLASS
GLSS-CU-R002-TP-01D-WXS-UVO6E0	0.9867	IDH-Wildtype Glioma	IDH-Wildtype Glioma	GLASS
GLSS-CU-R003-TP-01D-WXS-2K70Z2	0.9879	IDH-Wildtype Glioma	IDH-Wildtype Glioma	GLASS
GLSS-CU-R004-TP-01D-WXS-46GQ36	0.993	IDH-Wildtype Glioma	IDH-Wildtype Glioma	GLASS
GLSS-CU-R005-TP-01D-WXS-TOQ8RG	0.9953	IDH-Wildtype Glioma	IDH-Wildtype Glioma	GLASS
GLSS-CU-R006-TP-01D-WXS-NBP8Q6	0.7259	IDH-Mutant Astrocytoma	IDH-Wildtype Glioma	GLASS
GLSS-CU-R007-TP-01D-WXS-TUWWCG	0.9945	IDH-Wildtype Glioma	IDH-Wildtype Glioma	GLASS
GLSS-CU-R008-TP-01D-WXS-0238UJ	0.9511	IDH-Wildtype Glioma	IDH-Wildtype Glioma	GLASS
GLSS-CU-R009-TP-01D-WXS-6VKK28	0.6972	IDH-Mutant Astrocytoma	IDH-Mutant Astrocytoma	GLASS
GLSS-CU-R010-TP-01D-WXS-MWMVOK	0.9921	IDH-Wildtype Glioma	IDH-Wildtype Glioma	GLASS
GLSS-CU-R011-TP-01D-WXS-BHD2A1	0.9937	IDH-Wildtype Glioma	IDH-Wildtype Glioma	GLASS
GLSS-CU-R012-TP-01D-WXS-98HFOG	0.6327	IDH-Wildtype Glioma	IDH-Mutant Astrocytoma	GLASS
GLSS-CU-R013-TP-01D-WXS-90BYMA	0.9776	IDH-Wildtype Glioma	IDH-Wildtype Glioma	GLASS
GLSS-CU-R014-TP-01D-WXS-E86YTX	0.7878	IDH-Wildtype Glioma	IDH-Wildtype Glioma	GLASS
GLSS-CU-R015-TP-01D-WXS-CPT7WM	0.9957	IDH-Wildtype Glioma	IDH-Wildtype Glioma	GLASS
GLSS-CU-R016-TP-01D-WXS-536A57	0.7343	IDH-Mutant Astrocytoma	IDH-Wildtype Glioma	GLASS
GLSS-CU-R017-TP-01D-WXS-80WCK4	0.8542	IDH-Wildtype Glioma	IDH-Wildtype Glioma	GLASS
GLSS-CU-R018-TP-01D-WXS-RTZK1Q	0.9455	IDH-Wildtype Glioma	IDH-Wildtype Glioma	GLASS
GLSS-CU-R019-TP-01D-WXS-ZMMX2S	0.9626	IDH-Wildtype Glioma	IDH-Wildtype Glioma	GLASS
GLSS-SF-0016-TP-01D-WXS-K4PGE4	0.8384	IDH-Mutant Astrocytoma	IDH-Mutant Astrocytoma	GLASS
GLSS-SF-0017-TP-01D-WXS-D3XB6V	0.9605	IDH-Mutant Astrocytoma	IDH-Mutant Astrocytoma	GLASS
GLSS-SF-0018-TP-01D-WXS-KN7XVP	0.9883	IDH-Mutant Astrocytoma	IDH-Mutant Astrocytoma	GLASS
GLSS-SF-0021-TP-01D-WXS-C6VWGG	0.9863	IDH-Mutant Astrocytoma	IDH-Mutant Astrocytoma	GLASS
GLSS-SF-0024-TP-01D-WXS-BIE2XK	0.8438	IDH-Mutant Astrocytoma	IDH-Mutant Astrocytoma	GLASS
GLSS-SF-0025-TP-01D-WXS-QRHTEC	0.5894	IDH-Wildtype Glioma	IDH-Mutant Astrocytoma	GLASS
GLSS-SF-0026-TP-01D-WXS-7VO69E	0.5782	IDH-Mutant Astrocytoma	IDH-Mutant Astrocytoma	GLASS
GLSS-MD-0082-TP-01D-WXS-YMHT7Q	0.8453	IDH-Mutant Astrocytoma	IDH-Mutant Astrocytoma	GLASS
GLSS-MD-0086-TP-01D-WXS-CYNFLN	0.9155	IDH-Mutant Astrocytoma	IDH-Mutant Astrocytoma	GLASS
GLSS-MD-0097-TP-01D-WXS-CLR2TN	0.8953	IDH-Mutant Astrocytoma	IDH-Mutant Astrocytoma	GLASS
GLSS-SF-0027-TP-01D-WXS-QW4L0L	0.9029	IDH-Mutant Astrocytoma	IDH-Mutant Astrocytoma	GLASS
GLSS-SF-0028-TP-01D-WXS-MURKV4	0.9396	IDH-Mutant Astrocytoma	IDH-Mutant Astrocytoma	GLASS
GLSS-SF-0029-TP-01D-WXS-RS22IE	0.9645	IDH-Mutant Astrocytoma	IDH-Mutant Astrocytoma	GLASS
GLSS-SF-0032-TP-01D-WXS-QSXK5U	0.9876	IDH-Wildtype Glioma	IDH-Wildtype Glioma	GLASS
GLSS-SF-0058-TP-01D-WXS-O9J9FW	0.9998	IDH-Wildtype Glioma	IDH-Wildtype Glioma	GLASS
GLSS-SF-0065-TP-01D-WXS-1VUWY9	0.8525	IDH-Mutant Astrocytoma	IDH-Mutant Astrocytoma	GLASS
GLSS-SF-0081-TP-01D-WXS-RFB24P	0.8317	IDH-Mutant Astrocytoma	IDH-Mutant Astrocytoma	GLASS
GLSS-SF-0131-TP-01D-WXS-3LDK21	0.8414	IDH-Wildtype Glioma	IDH-Wildtype Glioma	GLASS
GLSS-SF-0157-TP-01D-WXS-NMIZPV	0.9897	IDH-Mutant Astrocytoma	IDH-Mutant Astrocytoma	GLASS
GLSS-SF-0159-TP-01D-WXS-5CJXK9	0.893	IDH-Mutant Astrocytoma	IDH-Mutant Astrocytoma	GLASS
GLSS-SF-0161-TP-01D-WXS-S3V1GH	0.9501	IDH-Mutant Astrocytoma	IDH-Mutant Astrocytoma	GLASS
GLSS-SM-R056-TP-01D-WXS-1BJVV2	0.9545	IDH-Wildtype Glioma	IDH-Wildtype Glioma	GLASS
GLSS-SM-R057-TP-01D-WXS-8RSLYG	0.9966	IDH-Wildtype Glioma	IDH-Wildtype Glioma	GLASS
GLSS-MD-0112-TP-01D-WXS-P1B0I2	0.9969	IDH-Wildtype Glioma	IDH-Wildtype Glioma	GLASS
GLSS-SM-R058-TP-01D-WXS-8BTMFP	0.6436	IDH-Wildtype Glioma	IDH-Wildtype Glioma	GLASS
GLSS-SM-R060-TP-01D-WXS-WWG8SV	0.9204	IDH-Wildtype Glioma	IDH-Wildtype Glioma	GLASS
GLSS-SM-R061-TP-01D-WXS-UZBY1Q	0.6457	IDH-Wildtype Glioma	IDH-Wildtype Glioma	GLASS
GLSS-SM-R062-TP-01D-WXS-GVGM68	0.8954	IDH-Mutant Astrocytoma	IDH-Wildtype Glioma	GLASS
GLSS-SM-R063-TP-01D-WXS-UQC9Y9	0.988	IDH-Mutant Astrocytoma	IDH-Wildtype Glioma	GLASS
GLSS-SM-R064-TP-01D-WXS-16OKWU	0.9855	IDH-Wildtype Glioma	IDH-Wildtype Glioma	GLASS
GLSS-SM-R065-TP-01D-WXS-4X5O86	0.9508	IDH-Wildtype Glioma	IDH-Wildtype Glioma	GLASS
GLSS-SM-R066-TP-01D-WXS-YJN4OE	0.9032	IDH-Wildtype Glioma	IDH-Wildtype Glioma	GLASS
GLSS-SM-R067-TP-01D-WXS-LTGC1O	0.5516	IDH-Wildtype Glioma	IDH-Wildtype Glioma	GLASS
GLSS-SM-R068-TP-01D-WXS-5G9ZR6	0.9992	IDH-Wildtype Glioma	IDH-Wildtype Glioma	GLASS
GLSS-SM-R069-TP-01D-WXS-EIPTR4	0.7379	IDH-Mutant Astrocytoma	IDH-Wildtype Glioma	GLASS
GLSS-SM-R070-TP-01D-WXS-VLPMYS	0.709	IDH-Mutant Astrocytoma	IDH-Wildtype Glioma	GLASS
GLSS-SM-R071-TP-01D-WXS-45QCP2	0.8989	IDH-Wildtype Glioma	IDH-Wildtype Glioma	GLASS
GLSS-SM-R072-TP-01D-WXS-QZZEMI	0.9343	IDH-Wildtype Glioma	IDH-Wildtype Glioma	GLASS
GLSS-SM-R075-TP-01D-WXS-06ZEZS	0.8519	IDH-Wildtype Glioma	IDH-Wildtype Glioma	GLASS
GLSS-SM-R095-TP-01D-WXS-KK4AF3	0.7259	IDH-Mutant Astrocytoma	IDH-Wildtype Glioma	GLASS
GLSS-SM-R096-TP-01D-WXS-VT1QFY	0.9955	IDH-Wildtype Glioma	IDH-Wildtype Glioma	GLASS
GLSS-SM-R097-TP-01D-WXS-CS9Y06	0.9923	IDH-Wildtype Glioma	IDH-Wildtype Glioma	GLASS
GLSS-SM-R099-TP-01D-WXS-5Z45O8	0.6302	IDH-Wildtype Glioma	IDH-Wildtype Glioma	GLASS
GLSS-SM-R100-TP-01D-WXS-9D7AET	0.6524	IDH-Wildtype Glioma	IDH-Wildtype Glioma	GLASS
GLSS-SM-R101-TP-01D-WXS-QXZ8TD	0.9984	IDH-Wildtype Glioma	IDH-Wildtype Glioma	GLASS
GLSS-SM-R102-TP-01D-WXS-LRPVGZ	0.5591	IDH-Mutant Astrocytoma	IDH-Wildtype Glioma	GLASS
GLSS-SM-R103-TP-01D-WXS-TBB9NO	0.6504	IDH-Wildtype Glioma	IDH-Wildtype Glioma	GLASS
GLSS-SM-R104-TP-01D-WXS-5BHW5V	0.7903	IDH-Wildtype Glioma	IDH-Wildtype Glioma	GLASS
GLSS-SM-R106-TP-01D-WXS-8H4HYR	0.7902	IDH-Wildtype Glioma	IDH-Wildtype Glioma	GLASS
GLSS-SM-R107-TP-01D-WXS-NIBO3N	0.7633	IDH-Mutant Astrocytoma	IDH-Wildtype Glioma	GLASS
GLSS-SM-R108-TP-01D-WXS-KC4OXZ	0.988	IDH-Wildtype Glioma	IDH-Wildtype Glioma	GLASS
GLSS-SM-R109-TP-01D-WXS-G7JJJZ	0.818	IDH-Wildtype Glioma	IDH-Wildtype Glioma	GLASS
GLSS-SM-R110-TP-01D-WXS-5XSI28	0.9144	IDH-Wildtype Glioma	IDH-Wildtype Glioma	GLASS
GLSS-SU-0002-TP-01D-WXS-GLD7C5	0.5287	IDH-Wildtype Glioma	IDH-Mutant Astrocytoma	GLASS
GLSS-SU-0239-TP-01D-WXS-22RFIM	0.9744	IDH-Mutant Astrocytoma	IDH-Mutant Astrocytoma	GLASS
GLSS-SU-0270-TP-01D-WXS-DFN90U	0.9704	IDH-Mutant Astrocytoma	IDH-Mutant Astrocytoma	GLASS
GLSS-SU-0005-TP-01D-WXS-I9QBMT	0.8391	IDH-Mutant Astrocytoma	IDH-Mutant Astrocytoma	GLASS
GLSS-SF-0163-TP-01D-WXS-N80CE4	0.9584	IDH-Mutant Astrocytoma	IDH-Mutant Astrocytoma	GLASS
GLSS-LU-00A1-TP-01D-WXS-41PMU1	0.916	IDH-Wildtype Glioma	IDH-Wildtype Glioma	GLASS
GLSS-LU-0B10-TP-01D-WXS-FUQXJ0	0.9593	IDH-Wildtype Glioma	IDH-Wildtype Glioma	GLASS
GLSS-LU-0B12-TP-01D-WXS-JX61DS	0.9583	IDH-Wildtype Glioma	IDH-Wildtype Glioma	GLASS
GLSS-LU-0B13-TP-01D-WXS-H3ZZFP	0.5357	IDH-Wildtype Glioma	IDH-Wildtype Glioma	GLASS
GLSS-LU-00B9-TP-01D-WXS-RXEX90	0.9224	IDH-Wildtype Glioma	IDH-Wildtype Glioma	GLASS
GLSS-LU-00C1-TP-01D-WXS-K8YYUW	0.9493	IDH-Wildtype Glioma	IDH-Wildtype Glioma	GLASS
GLSS-LU-00C2-TP-01D-WXS-4OMXNF	0.9887	IDH-Wildtype Glioma	IDH-Wildtype Glioma	GLASS
GLSS-LU-00C4-TP-01D-WXS-S4OOP1	0.8519	IDH-Wildtype Glioma	IDH-Wildtype Glioma	GLASS
GLSS-LU-00C7-TP-01D-WXS-WFSIQ7	0.7883	IDH-Wildtype Glioma	IDH-Wildtype Glioma	GLASS
GLSS-SF-0338-TP-01D-WXS-XV38AN	0.966	IDH-Mutant Astrocytoma	IDH-Mutant Astrocytoma	GLASS
GLSS-SF-0339-TP-01D-WXS-3GNODK	0.9597	IDH-Mutant Astrocytoma	IDH-Mutant Astrocytoma	GLASS
GLSS-MD-0027-TP-01D-WXS-OAQEYZ	0.988	IDH-Mutant Astrocytoma	IDH-Mutant Astrocytoma	GLASS
GLSS-HF-2548-TP-01D-WXS-CPWUK8	0.9976	IDH-Wildtype Glioma	IDH-Wildtype Glioma	GLASS
GLSS-HF-2829-TP-01D-WXS-1OMY6S	0.9993	IDH-Wildtype Glioma	IDH-Wildtype Glioma	GLASS
GLSS-HF-2869-TP-01D-WXS-PNBQFR	0.9997	IDH-Wildtype Glioma	IDH-Wildtype Glioma	GLASS
GLSS-HF-2919-TP-01D-WXS-MIYI2Q	0.9829	IDH-Wildtype Glioma	IDH-Wildtype Glioma	GLASS
GLSS-HF-2934-TP-01D-WXS-OIDP86	0.9464	IDH-Wildtype Glioma	IDH-Wildtype Glioma	GLASS
GLSS-HF-2998-TP-01D-WXS-0R9KZC	0.9805	IDH-Wildtype Glioma	IDH-Wildtype Glioma	GLASS
GLSS-HF-3016-TP-01D-WXS-LVAM11	0.9963	IDH-Wildtype Glioma	IDH-Wildtype Glioma	GLASS
GLSS-HF-3050-TP-01D-WXS-ECTQ63	0.9746	IDH-Wildtype Glioma	IDH-Wildtype Glioma	GLASS
GLSS-HF-3081-TP-01D-WXS-V0EK51	0.9973	IDH-Mutant Astrocytoma	IDH-Mutant Astrocytoma	GLASS
GLSS-HF-3118-TP-01D-WXS-KVSTBB	0.9963	IDH-Wildtype Glioma	IDH-Wildtype Glioma	GLASS
GLSS-HF-3162-TP-01D-WXS-HTQZ6B	0.8136	IDH-Wildtype Glioma	IDH-Wildtype Glioma	GLASS
GLSS-HK-0001-TP-01D-WXS-T9JTHB	0.6928	IDH-Mutant Astrocytoma	IDH-Wildtype Glioma	GLASS
GLSS-HK-0002-TP-01D-WXS-B6GOP4	0.7734	IDH-Mutant Astrocytoma	IDH-Mutant Astrocytoma	GLASS
GLSS-HK-0004-TP-01D-WXS-1K451O	0.9175	IDH-Wildtype Glioma	IDH-Wildtype Glioma	GLASS
GLSS-JX-0006-TP-01D-WXS-TJWESP	0.9814	IDH-Mutant Astrocytoma	IDH-Mutant Astrocytoma	GLASS
GLSS-MG-0001-TP-01D-WXS-7CRPEF	0.9944	IDH-Wildtype Glioma	IDH-Wildtype Glioma	GLASS
GLSS-MG-0002-TP-01D-WXS-W3JS2F	0.9937	IDH-Wildtype Glioma	IDH-Wildtype Glioma	GLASS
GLSS-MG-0003-TP-01D-WXS-SRC20T	0.996	IDH-Wildtype Glioma	IDH-Wildtype Glioma	GLASS
GLSS-MG-0005-TP-01D-WXS-MD8RED	0.9941	IDH-Wildtype Glioma	IDH-Wildtype Glioma	GLASS
GLSS-MG-0006-TP-01D-WXS-VSER24	0.9519	IDH-Wildtype Glioma	IDH-Wildtype Glioma	GLASS
GLSS-MG-0007-TP-01D-WXS-BNZXM5	0.7647	IDH-Wildtype Glioma	IDH-Wildtype Glioma	GLASS
GLSS-MG-0009-TP-01D-WXS-A83E13	0.9624	IDH-Wildtype Glioma	IDH-Wildtype Glioma	GLASS
GLSS-MG-0010-TP-01D-WXS-V8HH7C	0.9043	IDH-Wildtype Glioma	IDH-Wildtype Glioma	GLASS
GLSS-MG-0011-TP-01D-WXS-3B08NI	0.8525	IDH-Wildtype Glioma	IDH-Wildtype Glioma	GLASS
GLSS-MG-0015-TP-01D-WXS-XPXMSK	0.9985	IDH-Wildtype Glioma	IDH-Wildtype Glioma	GLASS
GLSS-MD-0025-TP-01D-WXS-F3H10V	0.6561	IDH-Wildtype Glioma	IDH-Wildtype Glioma	GLASS
GLSS-MD-0088-TP-01D-WXS-APZEF6	0.8641	IDH-Mutant Astrocytoma	IDH-Mutant Astrocytoma	GLASS
GLSS-MD-0091-TP-01D-WXS-VO372O	0.9984	IDH-Mutant Astrocytoma	IDH-Mutant Astrocytoma	GLASS
GLSS-MD-0093-TP-01D-WXS-YMF2N3	0.9668	IDH-Mutant Astrocytoma	IDH-Mutant Astrocytoma	GLASS
GLSS-MD-0094-TP-01D-WXS-VVCCM6	0.8972	IDH-Mutant Astrocytoma	IDH-Mutant Astrocytoma	GLASS
GLSS-MD-LP01-TP-01D-WXS-RFYAC8	0.7441	IDH-Mutant Astrocytoma	IDH-Mutant Astrocytoma	GLASS
GLSS-MD-LP02-TP-01D-WXS-OC178I	0.7365	IDH-Mutant Astrocytoma	IDH-Mutant Astrocytoma	GLASS
GLSS-MD-LP04-TP-01D-WXS-05SV1D	0.9589	IDH-Wildtype Glioma	IDH-Wildtype Glioma	GLASS
GLSS-MD-LP10-TP-01D-WXS-2KGBKN	0.9755	IDH-Wildtype Glioma	IDH-Wildtype Glioma	GLASS
glioma_mskcc_2019_154	0.9969	IDH-Wildtype Glioma	IDH-Wildtype Glioma	Jonsson et al.
glioma_mskcc_2019_366	0.9644	IDH-Wildtype Glioma	IDH-Wildtype Glioma	Jonsson et al.
glioma_mskcc_2019_109	0.8454	IDH-Wildtype Glioma	IDH-Wildtype Glioma	Jonsson et al.
glioma_mskcc_2019_304	0.9588	IDH-Wildtype Glioma	IDH-Wildtype Glioma	Jonsson et al.
glioma_mskcc_2019_417	0.9946	IDH-Wildtype Glioma	IDH-Mutant Astrocytoma	Jonsson et al.
glioma_mskcc_2019_346	0.9511	IDH-Wildtype Glioma	IDH-Wildtype Glioma	Jonsson et al.
glioma_mskcc_2019_367	0.9636	IDH-Wildtype Glioma	IDH-Wildtype Glioma	Jonsson et al.
glioma_mskcc_2019_143	0.9428	IDH-Wildtype Glioma	IDH-Wildtype Glioma	Jonsson et al.
glioma_mskcc_2019_106	0.9134	IDH-Wildtype Glioma	IDH-Wildtype Glioma	Jonsson et al.
glioma_mskcc_2019_176	0.9588	IDH-Wildtype Glioma	IDH-Wildtype Glioma	Jonsson et al.
glioma_mskcc_2019_169	0.7558	IDH-Mutant Astrocytoma	IDH-Wildtype Glioma	Jonsson et al.
glioma_mskcc_2019_457	0.9699	IDH-Mutant Astrocytoma	IDH-Mutant Astrocytoma	Jonsson et al.
glioma_mskcc_2019_102	0.6959	IDH-Wildtype Glioma	IDH-Wildtype Glioma	Jonsson et al.
glioma_mskcc_2019_175	0.97	IDH-Wildtype Glioma	IDH-Wildtype Glioma	Jonsson et al.
glioma_mskcc_2019_351	0.9678	IDH-Wildtype Glioma	IDH-Wildtype Glioma	Jonsson et al.
glioma_mskcc_2019_248	0.9874	IDH-Wildtype Glioma	IDH-Wildtype Glioma	Jonsson et al.
glioma_mskcc_2019_151	0.9728	IDH-Wildtype Glioma	IDH-Wildtype Glioma	Jonsson et al.
glioma_mskcc_2019_177	0.9982	IDH-Wildtype Glioma	IDH-Wildtype Glioma	Jonsson et al.
glioma_mskcc_2019_50	0.923	IDH-Wildtype Glioma	IDH-Wildtype Glioma	Jonsson et al.
glioma_mskcc_2019_354	0.9989	IDH-Wildtype Glioma	IDH-Wildtype Glioma	Jonsson et al.
glioma_mskcc_2019_179	0.7362	IDH-Wildtype Glioma	IDH-Wildtype Glioma	Jonsson et al.
glioma_mskcc_2019_236	0.9664	IDH-Wildtype Glioma	IDH-Wildtype Glioma	Jonsson et al.
glioma_mskcc_2019_100	0.9869	IDH-Wildtype Glioma	IDH-Wildtype Glioma	Jonsson et al.
glioma_mskcc_2019_233	0.7156	IDH-Wildtype Glioma	IDH-Wildtype Glioma	Jonsson et al.
glioma_mskcc_2019_325	0.9953	IDH-Wildtype Glioma	IDH-Wildtype Glioma	Jonsson et al.
glioma_mskcc_2019_232	0.829	IDH-Wildtype Glioma	IDH-Wildtype Glioma	Jonsson et al.
glioma_mskcc_2019_168	0.788	IDH-Wildtype Glioma	IDH-Wildtype Glioma	Jonsson et al.
glioma_mskcc_2019_15	0.9008	IDH-Wildtype Glioma	IDH-Wildtype Glioma	Jonsson et al.
glioma_mskcc_2019_352	0.9811	IDH-Wildtype Glioma	IDH-Wildtype Glioma	Jonsson et al.
glioma_mskcc_2019_370	0.9686	IDH-Wildtype Glioma	IDH-Wildtype Glioma	Jonsson et al.
glioma_mskcc_2019_178	0.999	IDH-Wildtype Glioma	IDH-Wildtype Glioma	Jonsson et al.
glioma_mskcc_2019_13	0.9572	IDH-Wildtype Glioma	IDH-Wildtype Glioma	Jonsson et al.
glioma_mskcc_2019_512	0.8607	IDH-Mutant Astrocytoma	IDH-Mutant Astrocytoma	Jonsson et al.
glioma_mskcc_2019_266	0.996	IDH-Wildtype Glioma	IDH-Wildtype Glioma	Jonsson et al.
glioma_mskcc_2019_12	0.9723	IDH-Wildtype Glioma	IDH-Wildtype Glioma	Jonsson et al.
glioma_mskcc_2019_51	0.9989	IDH-Wildtype Glioma	IDH-Wildtype Glioma	Jonsson et al.
glioma_mskcc_2019_680	0.9855	IDH-Wildtype Glioma	IDH-Wildtype Glioma	Jonsson et al.
glioma_mskcc_2019_181	0.9339	IDH-Mutant Astrocytoma	IDH-Wildtype Glioma	Jonsson et al.
glioma_mskcc_2019_180	0.6517	IDH-Wildtype Glioma	IDH-Wildtype Glioma	Jonsson et al.
glioma_mskcc_2019_303	0.9276	IDH-Wildtype Glioma	IDH-Wildtype Glioma	Jonsson et al.
glioma_mskcc_2019_198	0.998	IDH-Wildtype Glioma	IDH-Wildtype Glioma	Jonsson et al.
glioma_mskcc_2019_501	0.7869	IDH-Wildtype Glioma	IDH-Mutant Astrocytoma	Jonsson et al.
glioma_mskcc_2019_52	0.9909	IDH-Wildtype Glioma	IDH-Wildtype Glioma	Jonsson et al.
glioma_mskcc_2019_99	0.9938	IDH-Wildtype Glioma	IDH-Wildtype Glioma	Jonsson et al.
glioma_mskcc_2019_14	0.9574	IDH-Wildtype Glioma	IDH-Wildtype Glioma	Jonsson et al.
glioma_mskcc_2019_401	0.8428	IDH-Mutant Astrocytoma	IDH-Wildtype Glioma	Jonsson et al.
glioma_mskcc_2019_158	0.9946	IDH-Wildtype Glioma	IDH-Wildtype Glioma	Jonsson et al.
glioma_mskcc_2019_368	0.9709	IDH-Wildtype Glioma	IDH-Wildtype Glioma	Jonsson et al.
glioma_mskcc_2019_92	0.8904	IDH-Wildtype Glioma	IDH-Wildtype Glioma	Jonsson et al.
glioma_mskcc_2019_420	0.9758	IDH-Mutant Astrocytoma	IDH-Mutant Astrocytoma	Jonsson et al.
glioma_mskcc_2019_357	0.9334	IDH-Wildtype Glioma	IDH-Wildtype Glioma	Jonsson et al.
glioma_mskcc_2019_17	0.9948	IDH-Wildtype Glioma	IDH-Wildtype Glioma	Jonsson et al.
glioma_mskcc_2019_490	0.7375	IDH-Wildtype Glioma	IDH-Mutant Astrocytoma	Jonsson et al.
glioma_mskcc_2019_107	0.9374	IDH-Wildtype Glioma	IDH-Wildtype Glioma	Jonsson et al.
glioma_mskcc_2019_166	0.9322	IDH-Wildtype Glioma	IDH-Wildtype Glioma	Jonsson et al.
glioma_mskcc_2019_25	0.993	IDH-Wildtype Glioma	IDH-Wildtype Glioma	Jonsson et al.
glioma_mskcc_2019_245	0.9897	IDH-Wildtype Glioma	IDH-Wildtype Glioma	Jonsson et al.
glioma_mskcc_2019_22	0.9911	IDH-Wildtype Glioma	IDH-Wildtype Glioma	Jonsson et al.
glioma_mskcc_2019_103	0.5403	IDH-Mutant Astrocytoma	IDH-Wildtype Glioma	Jonsson et al.
glioma_mskcc_2019_219	0.9782	IDH-Wildtype Glioma	IDH-Wildtype Glioma	Jonsson et al.
glioma_mskcc_2019_161	0.9175	IDH-Wildtype Glioma	IDH-Wildtype Glioma	Jonsson et al.
glioma_mskcc_2019_404	0.58	IDH-Mutant Astrocytoma	IDH-Wildtype Glioma	Jonsson et al.
glioma_mskcc_2019_269	0.954	IDH-Mutant Astrocytoma	IDH-Wildtype Glioma	Jonsson et al.
glioma_mskcc_2019_358	0.6745	IDH-Wildtype Glioma	IDH-Wildtype Glioma	Jonsson et al.
glioma_mskcc_2019_16	0.9897	IDH-Wildtype Glioma	IDH-Wildtype Glioma	Jonsson et al.
glioma_mskcc_2019_270	0.997	IDH-Wildtype Glioma	IDH-Wildtype Glioma	Jonsson et al.
glioma_mskcc_2019_372	0.7259	IDH-Mutant Astrocytoma	IDH-Wildtype Glioma	Jonsson et al.
glioma_mskcc_2019_347	0.993	IDH-Wildtype Glioma	IDH-Wildtype Glioma	Jonsson et al.
glioma_mskcc_2019_26	0.9766	IDH-Wildtype Glioma	IDH-Wildtype Glioma	Jonsson et al.
glioma_mskcc_2019_155	0.9929	IDH-Wildtype Glioma	IDH-Wildtype Glioma	Jonsson et al.
glioma_mskcc_2019_55	0.7037	IDH-Wildtype Glioma	IDH-Wildtype Glioma	Jonsson et al.
glioma_mskcc_2019_271	0.994	IDH-Wildtype Glioma	IDH-Wildtype Glioma	Jonsson et al.
glioma_mskcc_2019_265	0.9985	IDH-Wildtype Glioma	IDH-Wildtype Glioma	Jonsson et al.
glioma_mskcc_2019_28	0.9917	IDH-Wildtype Glioma	IDH-Wildtype Glioma	Jonsson et al.
glioma_mskcc_2019_249	0.9694	IDH-Wildtype Glioma	IDH-Wildtype Glioma	Jonsson et al.
glioma_mskcc_2019_473	0.759	IDH-Mutant Astrocytoma	IDH-Mutant Astrocytoma	Jonsson et al.
glioma_mskcc_2019_54	0.9737	IDH-Wildtype Glioma	IDH-Wildtype Glioma	Jonsson et al.
glioma_mskcc_2019_56	0.6478	IDH-Mutant Astrocytoma	IDH-Wildtype Glioma	Jonsson et al.
glioma_mskcc_2019_246	0.8348	IDH-Wildtype Glioma	IDH-Wildtype Glioma	Jonsson et al.
glioma_mskcc_2019_373	0.9967	IDH-Wildtype Glioma	IDH-Wildtype Glioma	Jonsson et al.
glioma_mskcc_2019_521	0.9464	IDH-Mutant Astrocytoma	IDH-Mutant Astrocytoma	Jonsson et al.
glioma_mskcc_2019_23	0.9957	IDH-Wildtype Glioma	IDH-Wildtype Glioma	Jonsson et al.
glioma_mskcc_2019_316	0.9186	IDH-Wildtype Glioma	IDH-Wildtype Glioma	Jonsson et al.
glioma_mskcc_2019_505	0.5426	IDH-Wildtype Glioma	IDH-Mutant Astrocytoma	Jonsson et al.
glioma_mskcc_2019_33	0.9674	IDH-Wildtype Glioma	IDH-Wildtype Glioma	Jonsson et al.
glioma_mskcc_2019_477	0.7837	IDH-Mutant Astrocytoma	IDH-Mutant Astrocytoma	Jonsson et al.
glioma_mskcc_2019_34	0.9977	IDH-Wildtype Glioma	IDH-Wildtype Glioma	Jonsson et al.
glioma_mskcc_2019_314	0.9104	IDH-Wildtype Glioma	IDH-Wildtype Glioma	Jonsson et al.
glioma_mskcc_2019_53	0.9749	IDH-Wildtype Glioma	IDH-Wildtype Glioma	Jonsson et al.
glioma_mskcc_2019_371	0.5063	IDH-Mutant Astrocytoma	IDH-Wildtype Glioma	Jonsson et al.
glioma_mskcc_2019_29	0.9432	IDH-Wildtype Glioma	IDH-Wildtype Glioma	Jonsson et al.
glioma_mskcc_2019_4	0.9345	IDH-Wildtype Glioma	IDH-Wildtype Glioma	Jonsson et al.
glioma_mskcc_2019_449	0.9027	IDH-Wildtype Glioma	IDH-Mutant Astrocytoma	Jonsson et al.
glioma_mskcc_2019_116	0.9965	IDH-Wildtype Glioma	IDH-Wildtype Glioma	Jonsson et al.
glioma_mskcc_2019_21	0.9972	IDH-Wildtype Glioma	IDH-Wildtype Glioma	Jonsson et al.
glioma_mskcc_2019_391	0.8793	IDH-Wildtype Glioma	IDH-Wildtype Glioma	Jonsson et al.
glioma_mskcc_2019_204	0.8333	IDH-Wildtype Glioma	IDH-Wildtype Glioma	Jonsson et al.
glioma_mskcc_2019_244	0.9875	IDH-Wildtype Glioma	IDH-Wildtype Glioma	Jonsson et al.
glioma_mskcc_2019_327	0.9377	IDH-Wildtype Glioma	IDH-Wildtype Glioma	Jonsson et al.
glioma_mskcc_2019_268	0.5745	IDH-Mutant Astrocytoma	IDH-Wildtype Glioma	Jonsson et al.
glioma_mskcc_2019_196	0.9885	IDH-Wildtype Glioma	IDH-Wildtype Glioma	Jonsson et al.
glioma_mskcc_2019_113	0.5959	IDH-Mutant Astrocytoma	IDH-Wildtype Glioma	Jonsson et al.
glioma_mskcc_2019_18	0.9904	IDH-Wildtype Glioma	IDH-Wildtype Glioma	Jonsson et al.
glioma_mskcc_2019_513	0.7394	IDH-Mutant Astrocytoma	IDH-Mutant Astrocytoma	Jonsson et al.
glioma_mskcc_2019_183	0.9984	IDH-Wildtype Glioma	IDH-Wildtype Glioma	Jonsson et al.
glioma_mskcc_2019_148	0.9881	IDH-Wildtype Glioma	IDH-Wildtype Glioma	Jonsson et al.
glioma_mskcc_2019_182	0.9579	IDH-Wildtype Glioma	IDH-Wildtype Glioma	Jonsson et al.
glioma_mskcc_2019_58	0.9947	IDH-Wildtype Glioma	IDH-Wildtype Glioma	Jonsson et al.
glioma_mskcc_2019_507	0.9789	IDH-Mutant Astrocytoma	IDH-Mutant Astrocytoma	Jonsson et al.
glioma_mskcc_2019_57	0.9984	IDH-Wildtype Glioma	IDH-Wildtype Glioma	Jonsson et al.
glioma_mskcc_2019_425	0.9337	IDH-Mutant Astrocytoma	IDH-Mutant Astrocytoma	Jonsson et al.
glioma_mskcc_2019_456	0.9871	IDH-Mutant Astrocytoma	IDH-Mutant Astrocytoma	Jonsson et al.
glioma_mskcc_2019_60	0.9634	IDH-Wildtype Glioma	IDH-Wildtype Glioma	Jonsson et al.
glioma_mskcc_2019_514	0.9172	IDH-Mutant Astrocytoma	IDH-Mutant Astrocytoma	Jonsson et al.
glioma_mskcc_2019_39	0.6432	IDH-Wildtype Glioma	IDH-Wildtype Glioma	Jonsson et al.
glioma_mskcc_2019_392	0.7135	IDH-Wildtype Glioma	IDH-Wildtype Glioma	Jonsson et al.
glioma_mskcc_2019_240	0.963	IDH-Wildtype Glioma	IDH-Wildtype Glioma	Jonsson et al.
glioma_mskcc_2019_313	0.9603	IDH-Wildtype Glioma	IDH-Wildtype Glioma	Jonsson et al.
glioma_mskcc_2019_275	0.9691	IDH-Wildtype Glioma	IDH-Wildtype Glioma	Jonsson et al.
glioma_mskcc_2019_149	0.9965	IDH-Wildtype Glioma	IDH-Wildtype Glioma	Jonsson et al.
glioma_mskcc_2019_37	0.9792	IDH-Wildtype Glioma	IDH-Wildtype Glioma	Jonsson et al.
glioma_mskcc_2019_356	0.9741	IDH-Wildtype Glioma	IDH-Wildtype Glioma	Jonsson et al.
glioma_mskcc_2019_62	0.6798	IDH-Wildtype Glioma	IDH-Wildtype Glioma	Jonsson et al.
glioma_mskcc_2019_463	0.5639	IDH-Mutant Astrocytoma	IDH-Mutant Astrocytoma	Jonsson et al.
glioma_mskcc_2019_230	0.99	IDH-Wildtype Glioma	IDH-Wildtype Glioma	Jonsson et al.
glioma_mskcc_2019_272	0.9364	IDH-Wildtype Glioma	IDH-Wildtype Glioma	Jonsson et al.
glioma_mskcc_2019_418	0.9243	IDH-Mutant Astrocytoma	IDH-Mutant Astrocytoma	Jonsson et al.
glioma_mskcc_2019_20	0.791	IDH-Wildtype Glioma	IDH-Wildtype Glioma	Jonsson et al.
glioma_mskcc_2019_59	0.9423	IDH-Wildtype Glioma	IDH-Wildtype Glioma	Jonsson et al.
glioma_mskcc_2019_376	0.994	IDH-Wildtype Glioma	IDH-Wildtype Glioma	Jonsson et al.
glioma_mskcc_2019_350	0.9711	IDH-Wildtype Glioma	IDH-Wildtype Glioma	Jonsson et al.
glioma_mskcc_2019_375	0.9541	IDH-Wildtype Glioma	IDH-Wildtype Glioma	Jonsson et al.
glioma_mskcc_2019_349	0.9399	IDH-Wildtype Glioma	IDH-Wildtype Glioma	Jonsson et al.
glioma_mskcc_2019_108	0.994	IDH-Wildtype Glioma	IDH-Wildtype Glioma	Jonsson et al.
glioma_mskcc_2019_515	0.6851	IDH-Mutant Astrocytoma	IDH-Mutant Astrocytoma	Jonsson et al.
glioma_mskcc_2019_117	0.9949	IDH-Wildtype Glioma	IDH-Wildtype Glioma	Jonsson et al.
glioma_mskcc_2019_63	0.9531	IDH-Wildtype Glioma	IDH-Wildtype Glioma	Jonsson et al.
glioma_mskcc_2019_445	0.9986	IDH-Mutant Astrocytoma	IDH-Mutant Astrocytoma	Jonsson et al.
glioma_mskcc_2019_276	0.9763	IDH-Wildtype Glioma	IDH-Wildtype Glioma	Jonsson et al.
glioma_mskcc_2019_35	0.9437	IDH-Wildtype Glioma	IDH-Wildtype Glioma	Jonsson et al.
glioma_mskcc_2019_164	0.7884	IDH-Wildtype Glioma	IDH-Wildtype Glioma	Jonsson et al.
glioma_mskcc_2019_402	0.8585	IDH-Mutant Astrocytoma	IDH-Wildtype Glioma	Jonsson et al.
glioma_mskcc_2019_157	0.9403	IDH-Wildtype Glioma	IDH-Wildtype Glioma	Jonsson et al.
glioma_mskcc_2019_475	0.9888	IDH-Mutant Astrocytoma	IDH-Mutant Astrocytoma	Jonsson et al.
glioma_mskcc_2019_36	0.9783	IDH-Wildtype Glioma	IDH-Wildtype Glioma	Jonsson et al.
glioma_mskcc_2019_32	0.9719	IDH-Wildtype Glioma	IDH-Wildtype Glioma	Jonsson et al.
glioma_mskcc_2019_30	0.9796	IDH-Wildtype Glioma	IDH-Wildtype Glioma	Jonsson et al.
glioma_mskcc_2019_315	0.7919	IDH-Mutant Astrocytoma	IDH-Wildtype Glioma	Jonsson et al.
glioma_mskcc_2019_355	0.9664	IDH-Wildtype Glioma	IDH-Wildtype Glioma	Jonsson et al.
glioma_mskcc_2019_452	0.7658	IDH-Mutant Astrocytoma	IDH-Mutant Astrocytoma	Jonsson et al.
glioma_mskcc_2019_66	0.8659	IDH-Wildtype Glioma	IDH-Wildtype Glioma	Jonsson et al.
glioma_mskcc_2019_119	0.7949	IDH-Wildtype Glioma	IDH-Wildtype Glioma	Jonsson et al.
glioma_mskcc_2019_61	0.9639	IDH-Wildtype Glioma	IDH-Wildtype Glioma	Jonsson et al.
glioma_mskcc_2019_241	0.9442	IDH-Wildtype Glioma	IDH-Wildtype Glioma	Jonsson et al.
glioma_mskcc_2019_267	0.9278	IDH-Wildtype Glioma	IDH-Wildtype Glioma	Jonsson et al.
glioma_mskcc_2019_159	0.9472	IDH-Wildtype Glioma	IDH-Wildtype Glioma	Jonsson et al.
glioma_mskcc_2019_163	0.9976	IDH-Wildtype Glioma	IDH-Wildtype Glioma	Jonsson et al.
glioma_mskcc_2019_359	0.8995	IDH-Mutant Astrocytoma	IDH-Wildtype Glioma	Jonsson et al.
glioma_mskcc_2019_11	0.9251	IDH-Wildtype Glioma	IDH-Wildtype Glioma	Jonsson et al.
glioma_mskcc_2019_274	0.9533	IDH-Wildtype Glioma	IDH-Wildtype Glioma	Jonsson et al.
glioma_mskcc_2019_38	0.9878	IDH-Wildtype Glioma	IDH-Wildtype Glioma	Jonsson et al.
glioma_mskcc_2019_46	0.94	IDH-Wildtype Glioma	IDH-Wildtype Glioma	Jonsson et al.
glioma_mskcc_2019_27	0.9548	IDH-Wildtype Glioma	IDH-Wildtype Glioma	Jonsson et al.
glioma_mskcc_2019_380	0.9537	IDH-Wildtype Glioma	IDH-Wildtype Glioma	Jonsson et al.
glioma_mskcc_2019_278	0.7232	IDH-Wildtype Glioma	IDH-Wildtype Glioma	Jonsson et al.
glioma_mskcc_2019_65	0.9978	IDH-Wildtype Glioma	IDH-Wildtype Glioma	Jonsson et al.
glioma_mskcc_2019_516	0.675	IDH-Mutant Astrocytoma	IDH-Mutant Astrocytoma	Jonsson et al.
glioma_mskcc_2019_67	0.9961	IDH-Wildtype Glioma	IDH-Wildtype Glioma	Jonsson et al.
glioma_mskcc_2019_242	0.8984	IDH-Wildtype Glioma	IDH-Wildtype Glioma	Jonsson et al.
glioma_mskcc_2019_369	0.9493	IDH-Wildtype Glioma	IDH-Wildtype Glioma	Jonsson et al.
glioma_mskcc_2019_381	0.9926	IDH-Wildtype Glioma	IDH-Wildtype Glioma	Jonsson et al.
glioma_mskcc_2019_379	0.892	IDH-Wildtype Glioma	IDH-Wildtype Glioma	Jonsson et al.
glioma_mskcc_2019_64	0.6657	IDH-Mutant Astrocytoma	IDH-Wildtype Glioma	Jonsson et al.
glioma_mskcc_2019_187	0.9865	IDH-Wildtype Glioma	IDH-Wildtype Glioma	Jonsson et al.
glioma_mskcc_2019_273	0.6541	IDH-Wildtype Glioma	IDH-Wildtype Glioma	Jonsson et al.
glioma_mskcc_2019_377	0.6318	IDH-Mutant Astrocytoma	IDH-Wildtype Glioma	Jonsson et al.
glioma_mskcc_2019_184	0.9962	IDH-Wildtype Glioma	IDH-Wildtype Glioma	Jonsson et al.
glioma_mskcc_2019_24	0.9752	IDH-Wildtype Glioma	IDH-Wildtype Glioma	Jonsson et al.
glioma_mskcc_2019_31	0.975	IDH-Wildtype Glioma	IDH-Wildtype Glioma	Jonsson et al.
glioma_mskcc_2019_19	0.9082	IDH-Wildtype Glioma	IDH-Wildtype Glioma	Jonsson et al.
glioma_mskcc_2019_7	0.6128	IDH-Mutant Astrocytoma	IDH-Wildtype Glioma	Jonsson et al.
glioma_mskcc_2019_190	0.9521	IDH-Wildtype Glioma	IDH-Wildtype Glioma	Jonsson et al.
glioma_mskcc_2019_68	0.9491	IDH-Wildtype Glioma	IDH-Wildtype Glioma	Jonsson et al.
glioma_mskcc_2019_383	0.9922	IDH-Wildtype Glioma	IDH-Wildtype Glioma	Jonsson et al.
glioma_mskcc_2019_9	0.9579	IDH-Wildtype Glioma	IDH-Wildtype Glioma	Jonsson et al.
glioma_mskcc_2019_186	0.9489	IDH-Wildtype Glioma	IDH-Wildtype Glioma	Jonsson et al.
glioma_mskcc_2019_43	0.9932	IDH-Wildtype Glioma	IDH-Wildtype Glioma	Jonsson et al.
glioma_mskcc_2019_69	0.85	IDH-Wildtype Glioma	IDH-Wildtype Glioma	Jonsson et al.
glioma_mskcc_2019_188	0.9235	IDH-Wildtype Glioma	IDH-Wildtype Glioma	Jonsson et al.
glioma_mskcc_2019_45	0.9812	IDH-Wildtype Glioma	IDH-Wildtype Glioma	Jonsson et al.
glioma_mskcc_2019_382	0.9577	IDH-Wildtype Glioma	IDH-Wildtype Glioma	Jonsson et al.
glioma_mskcc_2019_70	0.9888	IDH-Wildtype Glioma	IDH-Wildtype Glioma	Jonsson et al.
glioma_mskcc_2019_277	0.9064	IDH-Mutant Astrocytoma	IDH-Wildtype Glioma	Jonsson et al.
glioma_mskcc_2019_42	0.9275	IDH-Wildtype Glioma	IDH-Wildtype Glioma	Jonsson et al.
glioma_mskcc_2019_71	0.9711	IDH-Wildtype Glioma	IDH-Wildtype Glioma	Jonsson et al.
glioma_mskcc_2019_189	0.9637	IDH-Wildtype Glioma	IDH-Wildtype Glioma	Jonsson et al.
glioma_mskcc_2019_360	0.9112	IDH-Wildtype Glioma	IDH-Wildtype Glioma	Jonsson et al.
glioma_mskcc_2019_75	0.8408	IDH-Wildtype Glioma	IDH-Wildtype Glioma	Jonsson et al.
glioma_mskcc_2019_74	0.537	IDH-Mutant Astrocytoma	IDH-Wildtype Glioma	Jonsson et al.
glioma_mskcc_2019_374	0.9555	IDH-Wildtype Glioma	IDH-Wildtype Glioma	Jonsson et al.
glioma_mskcc_2019_279	0.8514	IDH-Wildtype Glioma	IDH-Wildtype Glioma	Jonsson et al.
glioma_mskcc_2019_218	0.9975	IDH-Wildtype Glioma	IDH-Wildtype Glioma	Jonsson et al.
glioma_mskcc_2019_118	0.9171	IDH-Wildtype Glioma	IDH-Wildtype Glioma	Jonsson et al.
glioma_mskcc_2019_76	0.9944	IDH-Wildtype Glioma	IDH-Wildtype Glioma	Jonsson et al.
glioma_mskcc_2019_393	0.9866	IDH-Wildtype Glioma	IDH-Wildtype Glioma	Jonsson et al.
glioma_mskcc_2019_72	0.9871	IDH-Wildtype Glioma	IDH-Wildtype Glioma	Jonsson et al.
glioma_mskcc_2019_185	0.8222	IDH-Wildtype Glioma	IDH-Wildtype Glioma	Jonsson et al.
glioma_mskcc_2019_797	0.7154	IDH-Wildtype Glioma	IDH-Wildtype Glioma	Jonsson et al.
glioma_mskcc_2019_191	0.9866	IDH-Wildtype Glioma	IDH-Wildtype Glioma	Jonsson et al.
glioma_mskcc_2019_378	0.9717	IDH-Wildtype Glioma	IDH-Wildtype Glioma	Jonsson et al.
glioma_mskcc_2019_73	0.9481	IDH-Wildtype Glioma	IDH-Wildtype Glioma	Jonsson et al.
glioma_mskcc_2019_474	0.899	IDH-Mutant Astrocytoma	IDH-Mutant Astrocytoma	Jonsson et al.
glioma_mskcc_2019_77	0.9396	IDH-Wildtype Glioma	IDH-Wildtype Glioma	Jonsson et al.
glioma_mskcc_2019_510	0.8885	IDH-Mutant Astrocytoma	IDH-Mutant Astrocytoma	Jonsson et al.
glioma_mskcc_2019_803	0.969	IDH-Wildtype Glioma	IDH-Wildtype Glioma	Jonsson et al.
glioma_mskcc_2019_802	0.8144	IDH-Wildtype Glioma	IDH-Wildtype Glioma	Jonsson et al.
glioma_mskcc_2019_800	0.9983	IDH-Wildtype Glioma	IDH-Wildtype Glioma	Jonsson et al.
glioma_mskcc_2019_804	0.9428	IDH-Wildtype Glioma	IDH-Wildtype Glioma	Jonsson et al.
glioma_mskcc_2019_798	0.5554	IDH-Wildtype Glioma	IDH-Wildtype Glioma	Jonsson et al.
glioma_mskcc_2019_799	0.9603	IDH-Wildtype Glioma	IDH-Wildtype Glioma	Jonsson et al.
glioma_mskcc_2019_810	0.9922	IDH-Wildtype Glioma	IDH-Wildtype Glioma	Jonsson et al.
glioma_mskcc_2019_743	0.9321	IDH-Mutant Astrocytoma	IDH-Mutant Astrocytoma	Jonsson et al.
glioma_mskcc_2019_907	0.9961	IDH-Wildtype Glioma	IDH-Wildtype Glioma	Jonsson et al.
glioma_mskcc_2019_44	0.7186	IDH-Mutant Astrocytoma	IDH-Wildtype Glioma	Jonsson et al.
glioma_mskcc_2019_926	0.9346	IDH-Wildtype Glioma	IDH-Wildtype Glioma	Jonsson et al.
glioma_mskcc_2019_741	0.9634	IDH-Mutant Astrocytoma	IDH-Mutant Astrocytoma	Jonsson et al.
glioma_mskcc_2019_809	0.8618	IDH-Wildtype Glioma	IDH-Wildtype Glioma	Jonsson et al.
glioma_mskcc_2019_739	0.9064	IDH-Mutant Astrocytoma	IDH-Mutant Astrocytoma	Jonsson et al.
glioma_mskcc_2019_781	0.9965	IDH-Wildtype Glioma	IDH-Wildtype Glioma	Jonsson et al.
glioma_mskcc_2019_811	0.9739	IDH-Wildtype Glioma	IDH-Wildtype Glioma	Jonsson et al.
glioma_mskcc_2019_740	0.5884	IDH-Wildtype Glioma	IDH-Mutant Astrocytoma	Jonsson et al.
glioma_mskcc_2019_791	0.9958	IDH-Wildtype Glioma	IDH-Wildtype Glioma	Jonsson et al.
glioma_mskcc_2019_820	0.7651	IDH-Wildtype Glioma	IDH-Wildtype Glioma	Jonsson et al.
glioma_mskcc_2019_807	0.9444	IDH-Wildtype Glioma	IDH-Wildtype Glioma	Jonsson et al.
glioma_mskcc_2019_776	0.958	IDH-Wildtype Glioma	IDH-Wildtype Glioma	Jonsson et al.
glioma_mskcc_2019_818	0.9134	IDH-Wildtype Glioma	IDH-Wildtype Glioma	Jonsson et al.
glioma_mskcc_2019_821	0.9947	IDH-Wildtype Glioma	IDH-Wildtype Glioma	Jonsson et al.
glioma_mskcc_2019_745	0.9635	IDH-Mutant Astrocytoma	IDH-Mutant Astrocytoma	Jonsson et al.
glioma_mskcc_2019_814	0.9937	IDH-Wildtype Glioma	IDH-Wildtype Glioma	Jonsson et al.
glioma_mskcc_2019_815	0.9417	IDH-Wildtype Glioma	IDH-Wildtype Glioma	Jonsson et al.
glioma_mskcc_2019_824	0.9891	IDH-Wildtype Glioma	IDH-Wildtype Glioma	Jonsson et al.
glioma_mskcc_2019_816	0.9785	IDH-Wildtype Glioma	IDH-Wildtype Glioma	Jonsson et al.
glioma_mskcc_2019_747	0.807	IDH-Mutant Astrocytoma	IDH-Mutant Astrocytoma	Jonsson et al.
glioma_mskcc_2019_825	0.9682	IDH-Wildtype Glioma	IDH-Wildtype Glioma	Jonsson et al.
glioma_mskcc_2019_826	0.9518	IDH-Wildtype Glioma	IDH-Wildtype Glioma	Jonsson et al.
glioma_mskcc_2019_280	0.9586	IDH-Mutant Astrocytoma	IDH-Wildtype Glioma	Jonsson et al.
glioma_mskcc_2019_828	0.9904	IDH-Wildtype Glioma	IDH-Wildtype Glioma	Jonsson et al.
glioma_mskcc_2019_827	0.9856	IDH-Wildtype Glioma	IDH-Wildtype Glioma	Jonsson et al.
glioma_mskcc_2019_910	0.9119	IDH-Wildtype Glioma	IDH-Wildtype Glioma	Jonsson et al.
glioma_mskcc_2019_835	0.8973	IDH-Wildtype Glioma	IDH-Wildtype Glioma	Jonsson et al.
glioma_mskcc_2019_795	0.8827	IDH-Wildtype Glioma	IDH-Wildtype Glioma	Jonsson et al.
glioma_mskcc_2019_744	0.7767	IDH-Mutant Astrocytoma	IDH-Mutant Astrocytoma	Jonsson et al.
glioma_mskcc_2019_837	0.9619	IDH-Wildtype Glioma	IDH-Wildtype Glioma	Jonsson et al.
glioma_mskcc_2019_793	0.9895	IDH-Wildtype Glioma	IDH-Wildtype Glioma	Jonsson et al.
glioma_mskcc_2019_836	0.9295	IDH-Wildtype Glioma	IDH-Wildtype Glioma	Jonsson et al.
glioma_mskcc_2019_839	0.9945	IDH-Wildtype Glioma	IDH-Wildtype Glioma	Jonsson et al.
glioma_mskcc_2019_751	0.5038	IDH-Mutant Astrocytoma	IDH-Mutant Astrocytoma	Jonsson et al.
glioma_mskcc_2019_844	0.9546	IDH-Wildtype Glioma	IDH-Wildtype Glioma	Jonsson et al.
glioma_mskcc_2019_832	0.8886	IDH-Wildtype Glioma	IDH-Wildtype Glioma	Jonsson et al.
glioma_mskcc_2019_806	0.953	IDH-Wildtype Glioma	IDH-Wildtype Glioma	Jonsson et al.
glioma_mskcc_2019_701	0.9465	IDH-Mutant Astrocytoma	IDH-Mutant Astrocytoma	Jonsson et al.
glioma_mskcc_2019_794	0.9991	IDH-Wildtype Glioma	IDH-Wildtype Glioma	Jonsson et al.
glioma_mskcc_2019_801	0.9343	IDH-Wildtype Glioma	IDH-Wildtype Glioma	Jonsson et al.
glioma_mskcc_2019_805	0.9175	IDH-Wildtype Glioma	IDH-Wildtype Glioma	Jonsson et al.
glioma_mskcc_2019_842	0.5083	IDH-Mutant Astrocytoma	IDH-Wildtype Glioma	Jonsson et al.
glioma_mskcc_2019_843	0.7629	IDH-Wildtype Glioma	IDH-Wildtype Glioma	Jonsson et al.
glioma_mskcc_2019_845	0.9876	IDH-Wildtype Glioma	IDH-Wildtype Glioma	Jonsson et al.
glioma_mskcc_2019_790	0.993	IDH-Wildtype Glioma	IDH-Wildtype Glioma	Jonsson et al.
glioma_mskcc_2019_718	0.5724	IDH-Mutant Astrocytoma	IDH-Mutant Astrocytoma	Jonsson et al.
glioma_mskcc_2019_834	0.9464	IDH-Wildtype Glioma	IDH-Wildtype Glioma	Jonsson et al.
glioma_mskcc_2019_777	0.924	IDH-Wildtype Glioma	IDH-Wildtype Glioma	Jonsson et al.
glioma_mskcc_2019_847	0.9574	IDH-Wildtype Glioma	IDH-Wildtype Glioma	Jonsson et al.
glioma_mskcc_2019_785	0.7532	IDH-Wildtype Glioma	IDH-Wildtype Glioma	Jonsson et al.
glioma_mskcc_2019_716	0.5892	IDH-Mutant Astrocytoma	IDH-Mutant Astrocytoma	Jonsson et al.
glioma_mskcc_2019_228	0.9701	IDH-Mutant Astrocytoma	IDH-Wildtype Glioma	Jonsson et al.
glioma_mskcc_2019_848	0.8707	IDH-Wildtype Glioma	IDH-Wildtype Glioma	Jonsson et al.
glioma_mskcc_2019_750	0.9068	IDH-Mutant Astrocytoma	IDH-Mutant Astrocytoma	Jonsson et al.
glioma_mskcc_2019_732	0.6706	IDH-Wildtype Glioma	IDH-Mutant Astrocytoma	Jonsson et al.
glioma_mskcc_2019_792	0.7259	IDH-Mutant Astrocytoma	IDH-Wildtype Glioma	Jonsson et al.
glioma_mskcc_2019_735	0.8753	IDH-Mutant Astrocytoma	IDH-Mutant Astrocytoma	Jonsson et al.
glioma_mskcc_2019_786	0.9352	IDH-Wildtype Glioma	IDH-Wildtype Glioma	Jonsson et al.
glioma_mskcc_2019_849	0.9403	IDH-Wildtype Glioma	IDH-Wildtype Glioma	Jonsson et al.
glioma_mskcc_2019_754	0.9108	IDH-Mutant Astrocytoma	IDH-Mutant Astrocytoma	Jonsson et al.
glioma_mskcc_2019_823	0.9558	IDH-Wildtype Glioma	IDH-Wildtype Glioma	Jonsson et al.
glioma_mskcc_2019_833	0.9992	IDH-Wildtype Glioma	IDH-Wildtype Glioma	Jonsson et al.
glioma_mskcc_2019_789	0.9461	IDH-Wildtype Glioma	IDH-Wildtype Glioma	Jonsson et al.
glioma_mskcc_2019_838	0.9649	IDH-Wildtype Glioma	IDH-Wildtype Glioma	Jonsson et al.
glioma_mskcc_2019_759	0.8535	IDH-Mutant Astrocytoma	IDH-Mutant Astrocytoma	Jonsson et al.
glioma_mskcc_2019_851	0.9567	IDH-Wildtype Glioma	IDH-Wildtype Glioma	Jonsson et al.
glioma_mskcc_2019_822	0.9164	IDH-Wildtype Glioma	IDH-Wildtype Glioma	Jonsson et al.
glioma_mskcc_2019_723	0.726	IDH-Mutant Astrocytoma	IDH-Mutant Astrocytoma	Jonsson et al.
glioma_mskcc_2019_846	0.971	IDH-Wildtype Glioma	IDH-Wildtype Glioma	Jonsson et al.
glioma_mskcc_2019_913	0.8041	IDH-Mutant Astrocytoma	IDH-Wildtype Glioma	Jonsson et al.
glioma_mskcc_2019_753	0.7003	IDH-Mutant Astrocytoma	IDH-Mutant Astrocytoma	Jonsson et al.
glioma_mskcc_2019_903	0.5381	IDH-Mutant Astrocytoma	IDH-Wildtype Glioma	Jonsson et al.
glioma_mskcc_2019_856	0.9673	IDH-Wildtype Glioma	IDH-Wildtype Glioma	Jonsson et al.
glioma_mskcc_2019_760	0.9005	IDH-Mutant Astrocytoma	IDH-Mutant Astrocytoma	Jonsson et al.
glioma_mskcc_2019_912	0.8013	IDH-Wildtype Glioma	IDH-Wildtype Glioma	Jonsson et al.
glioma_mskcc_2019_853	0.9458	IDH-Wildtype Glioma	IDH-Wildtype Glioma	Jonsson et al.
glioma_mskcc_2019_852	0.9796	IDH-Wildtype Glioma	IDH-Wildtype Glioma	Jonsson et al.
glioma_mskcc_2019_902	0.9437	IDH-Wildtype Glioma	IDH-Wildtype Glioma	Jonsson et al.
glioma_mskcc_2019_859	0.7741	IDH-Wildtype Glioma	IDH-Wildtype Glioma	Jonsson et al.
glioma_mskcc_2019_830	0.9924	IDH-Wildtype Glioma	IDH-Wildtype Glioma	Jonsson et al.
glioma_mskcc_2019_908	0.9914	IDH-Wildtype Glioma	IDH-Wildtype Glioma	Jonsson et al.
glioma_mskcc_2019_909	0.6744	IDH-Wildtype Glioma	IDH-Wildtype Glioma	Jonsson et al.
glioma_mskcc_2019_717	0.7668	IDH-Mutant Astrocytoma	IDH-Mutant Astrocytoma	Jonsson et al.
glioma_mskcc_2019_812	0.929	IDH-Wildtype Glioma	IDH-Wildtype Glioma	Jonsson et al.
glioma_mskcc_2019_911	0.9821	IDH-Wildtype Glioma	IDH-Wildtype Glioma	Jonsson et al.
glioma_mskcc_2019_742	0.8285	IDH-Wildtype Glioma	IDH-Mutant Astrocytoma	Jonsson et al.
glioma_mskcc_2019_726	0.9106	IDH-Mutant Astrocytoma	IDH-Mutant Astrocytoma	Jonsson et al.
glioma_mskcc_2019_861	0.9737	IDH-Wildtype Glioma	IDH-Wildtype Glioma	Jonsson et al.
glioma_mskcc_2019_840	0.9793	IDH-Wildtype Glioma	IDH-Wildtype Glioma	Jonsson et al.
glioma_mskcc_2019_787	0.9319	IDH-Wildtype Glioma	IDH-Wildtype Glioma	Jonsson et al.
glioma_mskcc_2019_857	0.9013	IDH-Wildtype Glioma	IDH-Wildtype Glioma	Jonsson et al.
glioma_mskcc_2019_854	0.9429	IDH-Wildtype Glioma	IDH-Wildtype Glioma	Jonsson et al.
glioma_mskcc_2019_829	0.5489	IDH-Mutant Astrocytoma	IDH-Wildtype Glioma	Jonsson et al.
glioma_mskcc_2019_775	0.9969	IDH-Wildtype Glioma	IDH-Wildtype Glioma	Jonsson et al.
glioma_mskcc_2019_734	0.9146	IDH-Mutant Astrocytoma	IDH-Mutant Astrocytoma	Jonsson et al.
glioma_mskcc_2019_764	0.9977	IDH-Mutant Astrocytoma	IDH-Mutant Astrocytoma	Jonsson et al.
glioma_mskcc_2019_863	0.9588	IDH-Wildtype Glioma	IDH-Wildtype Glioma	Jonsson et al.
glioma_mskcc_2019_865	0.9943	IDH-Wildtype Glioma	IDH-Wildtype Glioma	Jonsson et al.
glioma_mskcc_2019_916	0.9996	IDH-Wildtype Glioma	IDH-Wildtype Glioma	Jonsson et al.
glioma_mskcc_2019_914	0.9355	IDH-Wildtype Glioma	IDH-Wildtype Glioma	Jonsson et al.
glioma_mskcc_2019_762	0.8096	IDH-Mutant Astrocytoma	IDH-Mutant Astrocytoma	Jonsson et al.
glioma_mskcc_2019_752	0.704	IDH-Mutant Astrocytoma	IDH-Mutant Astrocytoma	Jonsson et al.
glioma_mskcc_2019_860	0.9978	IDH-Wildtype Glioma	IDH-Wildtype Glioma	Jonsson et al.
glioma_mskcc_2019_727	0.531	IDH-Mutant Astrocytoma	IDH-Mutant Astrocytoma	Jonsson et al.
glioma_mskcc_2019_866	0.8911	IDH-Wildtype Glioma	IDH-Wildtype Glioma	Jonsson et al.
glioma_mskcc_2019_871	0.999	IDH-Wildtype Glioma	IDH-Wildtype Glioma	Jonsson et al.
glioma_mskcc_2019_869	0.9894	IDH-Wildtype Glioma	IDH-Wildtype Glioma	Jonsson et al.
glioma_mskcc_2019_766	0.7139	IDH-Wildtype Glioma	IDH-Mutant Astrocytoma	Jonsson et al.
glioma_mskcc_2019_917	0.9972	IDH-Wildtype Glioma	IDH-Wildtype Glioma	Jonsson et al.
glioma_mskcc_2019_874	0.9929	IDH-Wildtype Glioma	IDH-Wildtype Glioma	Jonsson et al.
glioma_mskcc_2019_878	0.9001	IDH-Wildtype Glioma	IDH-Wildtype Glioma	Jonsson et al.
glioma_mskcc_2019_855	0.8738	IDH-Wildtype Glioma	IDH-Wildtype Glioma	Jonsson et al.
glioma_mskcc_2019_879	0.9976	IDH-Wildtype Glioma	IDH-Wildtype Glioma	Jonsson et al.
glioma_mskcc_2019_880	0.9637	IDH-Wildtype Glioma	IDH-Wildtype Glioma	Jonsson et al.
glioma_mskcc_2019_703	0.6457	IDH-Wildtype Glioma	IDH-Mutant Astrocytoma	Jonsson et al.
glioma_mskcc_2019_883	0.9981	IDH-Wildtype Glioma	IDH-Wildtype Glioma	Jonsson et al.
glioma_mskcc_2019_875	0.9726	IDH-Wildtype Glioma	IDH-Wildtype Glioma	Jonsson et al.
glioma_mskcc_2019_767	0.9211	IDH-Mutant Astrocytoma	IDH-Mutant Astrocytoma	Jonsson et al.
glioma_mskcc_2019_876	0.9972	IDH-Wildtype Glioma	IDH-Wildtype Glioma	Jonsson et al.
glioma_mskcc_2019_870	0.9902	IDH-Wildtype Glioma	IDH-Wildtype Glioma	Jonsson et al.
glioma_mskcc_2019_780	0.9167	IDH-Wildtype Glioma	IDH-Wildtype Glioma	Jonsson et al.
glioma_mskcc_2019_884	0.9281	IDH-Wildtype Glioma	IDH-Wildtype Glioma	Jonsson et al.
glioma_mskcc_2019_925	0.6535	IDH-Wildtype Glioma	IDH-Wildtype Glioma	Jonsson et al.
glioma_mskcc_2019_888	0.9953	IDH-Wildtype Glioma	IDH-Wildtype Glioma	Jonsson et al.
glioma_mskcc_2019_882	0.9444	IDH-Wildtype Glioma	IDH-Wildtype Glioma	Jonsson et al.
glioma_mskcc_2019_808	0.9951	IDH-Wildtype Glioma	IDH-Wildtype Glioma	Jonsson et al.
glioma_mskcc_2019_877	0.9937	IDH-Wildtype Glioma	IDH-Wildtype Glioma	Jonsson et al.
glioma_mskcc_2019_885	0.975	IDH-Wildtype Glioma	IDH-Wildtype Glioma	Jonsson et al.
glioma_mskcc_2019_887	0.9508	IDH-Wildtype Glioma	IDH-Wildtype Glioma	Jonsson et al.
glioma_mskcc_2019_769	0.9483	IDH-Mutant Astrocytoma	IDH-Mutant Astrocytoma	Jonsson et al.
glioma_mskcc_2019_891	0.9604	IDH-Wildtype Glioma	IDH-Wildtype Glioma	Jonsson et al.
glioma_mskcc_2019_733	0.9397	IDH-Mutant Astrocytoma	IDH-Mutant Astrocytoma	Jonsson et al.
glioma_mskcc_2019_748	0.9839	IDH-Mutant Astrocytoma	IDH-Mutant Astrocytoma	Jonsson et al.
glioma_mskcc_2019_873	0.849	IDH-Mutant Astrocytoma	IDH-Wildtype Glioma	Jonsson et al.
glioma_mskcc_2019_772	0.9472	IDH-Mutant Astrocytoma	IDH-Mutant Astrocytoma	Jonsson et al.
glioma_mskcc_2019_918	0.9547	IDH-Wildtype Glioma	IDH-Wildtype Glioma	Jonsson et al.
glioma_mskcc_2019_831	0.9551	IDH-Wildtype Glioma	IDH-Wildtype Glioma	Jonsson et al.
glioma_mskcc_2019_893	0.9807	IDH-Wildtype Glioma	IDH-Wildtype Glioma	Jonsson et al.
glioma_mskcc_2019_889	0.984	IDH-Wildtype Glioma	IDH-Wildtype Glioma	Jonsson et al.
glioma_mskcc_2019_892	0.8025	IDH-Wildtype Glioma	IDH-Wildtype Glioma	Jonsson et al.
glioma_mskcc_2019_920	0.719	IDH-Mutant Astrocytoma	IDH-Wildtype Glioma	Jonsson et al.
glioma_mskcc_2019_783	0.5181	IDH-Mutant Astrocytoma	IDH-Wildtype Glioma	Jonsson et al.
glioma_mskcc_2019_872	0.8779	IDH-Wildtype Glioma	IDH-Wildtype Glioma	Jonsson et al.
glioma_mskcc_2019_890	0.98	IDH-Wildtype Glioma	IDH-Wildtype Glioma	Jonsson et al.
glioma_mskcc_2019_895	0.9394	IDH-Wildtype Glioma	IDH-Wildtype Glioma	Jonsson et al.
glioma_mskcc_2019_886	0.9604	IDH-Wildtype Glioma	IDH-Wildtype Glioma	Jonsson et al.
glioma_mskcc_2019_894	0.8886	IDH-Wildtype Glioma	IDH-Wildtype Glioma	Jonsson et al.
glioma_mskcc_2019_841	0.9996	IDH-Wildtype Glioma	IDH-Wildtype Glioma	Jonsson et al.
glioma_mskcc_2019_864	0.7738	IDH-Wildtype Glioma	IDH-Wildtype Glioma	Jonsson et al.
glioma_mskcc_2019_773	0.9657	IDH-Mutant Astrocytoma	IDH-Mutant Astrocytoma	Jonsson et al.
glioma_mskcc_2019_881	0.7326	IDH-Wildtype Glioma	IDH-Wildtype Glioma	Jonsson et al.
glioma_mskcc_2019_897	0.8923	IDH-Mutant Astrocytoma	IDH-Wildtype Glioma	Jonsson et al.
glioma_mskcc_2019_770	0.6101	IDH-Mutant Astrocytoma	IDH-Mutant Astrocytoma	Jonsson et al.
glioma_mskcc_2019_868	0.9994	IDH-Wildtype Glioma	IDH-Wildtype Glioma	Jonsson et al.
glioma_mskcc_2019_858	0.9974	IDH-Wildtype Glioma	IDH-Wildtype Glioma	Jonsson et al.
glioma_mskcc_2019_755	0.7137	IDH-Mutant Astrocytoma	IDH-Mutant Astrocytoma	Jonsson et al.
glioma_mskcc_2019_922	0.9515	IDH-Wildtype Glioma	IDH-Wildtype Glioma	Jonsson et al.
glioma_mskcc_2019_896	0.8378	IDH-Wildtype Glioma	IDH-Wildtype Glioma	Jonsson et al.
glioma_mskcc_2019_774	0.927	IDH-Mutant Astrocytoma	IDH-Mutant Astrocytoma	Jonsson et al.
10003886252_R04C02	0.9949	IDH-Wildtype Glioma	IDH-Wildtype Glioma	Capper et al.
10003886253_R06C02	0.9336	IDH-Mutant Astrocytoma	IDH-Mutant Astrocytoma	Capper et al.
10003886256_R01C02	0.922	IDH-Wildtype Glioma	IDH-Wildtype Glioma	Capper et al.
10003886258_R02C02	0.9723	IDH-Wildtype Glioma	IDH-Wildtype Glioma	Capper et al.
10003886259_R03C01	0.9653	IDH-Wildtype Glioma	IDH-Wildtype Glioma	Capper et al.
10006823022_R03C02	0.9936	IDH-Wildtype Glioma	IDH-Wildtype Glioma	Capper et al.
10006823069_R02C01	0.819	IDH-Wildtype Glioma	IDH-Wildtype Glioma	Capper et al.
10006823069_R04C02	0.905	IDH-Wildtype Glioma	IDH-Wildtype Glioma	Capper et al.
10006823122_R03C02	0.913	IDH-Mutant Astrocytoma	IDH-Mutant Astrocytoma	Capper et al.
10006823122_R05C02	0.979	IDH-Wildtype Glioma	IDH-Wildtype Glioma	Capper et al.
10006823123_R02C01	0.6284	IDH-Wildtype Glioma	IDH-Wildtype Glioma	Capper et al.
10006823130_R04C01	0.8404	IDH-Mutant Astrocytoma	IDH-Mutant Astrocytoma	Capper et al.
10006823130_R05C01	0.9025	IDH-Mutant Astrocytoma	IDH-Mutant Astrocytoma	Capper et al.
10006823144_R01C02	0.9917	IDH-Wildtype Glioma	IDH-Wildtype Glioma	Capper et al.
10006823144_R02C01	0.993	IDH-Wildtype Glioma	IDH-Wildtype Glioma	Capper et al.
10006823144_R06C02	0.9061	IDH-Mutant Astrocytoma	IDH-Mutant Astrocytoma	Capper et al.
10006823155_R03C02	0.9954	IDH-Wildtype Glioma	IDH-Wildtype Glioma	Capper et al.
10006823155_R04C02	0.947	IDH-Wildtype Glioma	IDH-Wildtype Glioma	Capper et al.
3998909006_R01C02	0.7249	IDH-Mutant Astrocytoma	IDH-Mutant Astrocytoma	Capper et al.
3998909013_R02C01	0.7616	IDH-Mutant Astrocytoma	IDH-Mutant Astrocytoma	Capper et al.
3998909027_R02C01	0.721	IDH-Mutant Astrocytoma	IDH-Mutant Astrocytoma	Capper et al.
3998952003_R04C02	0.9532	IDH-Wildtype Glioma	IDH-Wildtype Glioma	Capper et al.
3998952004_R02C01	0.9755	IDH-Wildtype Glioma	IDH-Wildtype Glioma	Capper et al.
3998952004_R02C02	0.9997	IDH-Wildtype Glioma	IDH-Wildtype Glioma	Capper et al.
3999002049_R05C02	0.7043	IDH-Mutant Astrocytoma	IDH-Wildtype Glioma	Capper et al.
3999002049_R06C02	0.5901	IDH-Mutant Astrocytoma	IDH-Wildtype Glioma	Capper et al.
3999002051_R01C01	0.9209	IDH-Mutant Astrocytoma	IDH-Wildtype Glioma	Capper et al.
3999002051_R04C01	0.6012	IDH-Mutant Astrocytoma	IDH-Wildtype Glioma	Capper et al.
3999002051_R05C01	0.79	IDH-Mutant Astrocytoma	IDH-Wildtype Glioma	Capper et al.
3999100033_R01C01	0.9282	IDH-Wildtype Glioma	IDH-Wildtype Glioma	Capper et al.
3999100033_R06C02	0.9947	IDH-Wildtype Glioma	IDH-Wildtype Glioma	Capper et al.
3999100034_R03C02	0.9273	IDH-Wildtype Glioma	IDH-Wildtype Glioma	Capper et al.
3999100034_R06C01	0.6527	IDH-Wildtype Glioma	IDH-Wildtype Glioma	Capper et al.
3999100065_R06C02	0.9322	IDH-Wildtype Glioma	IDH-Wildtype Glioma	Capper et al.
3999112130_R01C02	0.9397	IDH-Wildtype Glioma	IDH-Wildtype Glioma	Capper et al.
3999112130_R02C02	0.961	IDH-Wildtype Glioma	IDH-Wildtype Glioma	Capper et al.
3999112137_R02C01	0.869	IDH-Wildtype Glioma	IDH-Wildtype Glioma	Capper et al.
3999112137_R03C01	0.9711	IDH-Mutant Astrocytoma	IDH-Mutant Astrocytoma	Capper et al.
3999112158_R04C01	0.9755	IDH-Wildtype Glioma	IDH-Wildtype Glioma	Capper et al.
3999308200_R01C01	0.877	IDH-Wildtype Glioma	IDH-Wildtype Glioma	Capper et al.
3999308200_R06C01	0.9953	IDH-Wildtype Glioma	IDH-Wildtype Glioma	Capper et al.
3999308203_R02C02	0.9448	IDH-Wildtype Glioma	IDH-Wildtype Glioma	Capper et al.
3999308203_R05C02	0.9913	IDH-Wildtype Glioma	IDH-Wildtype Glioma	Capper et al.
3999543047_R05C02	0.935	IDH-Wildtype Glioma	IDH-Wildtype Glioma	Capper et al.
3999547092_R06C02	0.9047	IDH-Mutant Astrocytoma	IDH-Mutant Astrocytoma	Capper et al.
3999547123_R04C02	0.9524	IDH-Mutant Astrocytoma	IDH-Mutant Astrocytoma	Capper et al.
3999547123_R05C02	0.5363	IDH-Wildtype Glioma	IDH-Mutant Astrocytoma	Capper et al.
3999547136_R02C02	0.7938	IDH-Mutant Astrocytoma	IDH-Mutant Astrocytoma	Capper et al.
3999547142_R02C02	0.995	IDH-Wildtype Glioma	IDH-Wildtype Glioma	Capper et al.
3999834021_R02C01	0.9637	IDH-Mutant Astrocytoma	IDH-Mutant Astrocytoma	Capper et al.
3999834063_R05C02	0.9576	IDH-Wildtype Glioma	IDH-Wildtype Glioma	Capper et al.
3999834068_R03C02	0.8982	IDH-Wildtype Glioma	IDH-Wildtype Glioma	Capper et al.
3999834070_R01C01	0.9438	IDH-Wildtype Glioma	IDH-Wildtype Glioma	Capper et al.
3999834070_R01C02	0.9958	IDH-Wildtype Glioma	IDH-Wildtype Glioma	Capper et al.
3999834092_R06C02	0.9116	IDH-Wildtype Glioma	IDH-Wildtype Glioma	Capper et al.
3999834093_R01C02	0.7099	IDH-Mutant Astrocytoma	IDH-Mutant Astrocytoma	Capper et al.
3999834093_R02C02	0.8658	IDH-Mutant Astrocytoma	IDH-Mutant Astrocytoma	Capper et al.
3999834094_R04C01	0.9942	IDH-Wildtype Glioma	IDH-Wildtype Glioma	Capper et al.
3999834094_R05C01	0.8511	IDH-Mutant Astrocytoma	IDH-Mutant Astrocytoma	Capper et al.
3999834104_R04C01	0.9944	IDH-Wildtype Glioma	IDH-Wildtype Glioma	Capper et al.
3999834118_R01C02	0.7245	IDH-Mutant Astrocytoma	IDH-Wildtype Glioma	Capper et al.
3999875055_R01C02	0.6244	IDH-Wildtype Glioma	IDH-Wildtype Glioma	Capper et al.
3999875055_R02C01	0.9998	IDH-Wildtype Glioma	IDH-Wildtype Glioma	Capper et al.
3999875055_R02C02	0.9578	IDH-Mutant Astrocytoma	IDH-Mutant Astrocytoma	Capper et al.
3999875055_R03C02	0.9825	IDH-Mutant Astrocytoma	IDH-Mutant Astrocytoma	Capper et al.
3999875056_R04C01	0.9873	IDH-Mutant Astrocytoma	IDH-Mutant Astrocytoma	Capper et al.
3999875057_R04C01	0.8118	IDH-Mutant Astrocytoma	IDH-Mutant Astrocytoma	Capper et al.
3999875057_R05C01	0.624	IDH-Wildtype Glioma	IDH-Wildtype Glioma	Capper et al.
3999875071_R01C01	0.9888	IDH-Wildtype Glioma	IDH-Wildtype Glioma	Capper et al.
3999875073_R02C01	0.9919	IDH-Wildtype Glioma	IDH-Wildtype Glioma	Capper et al.
3999875076_R06C01	0.9875	IDH-Wildtype Glioma	IDH-Wildtype Glioma	Capper et al.
3999875115_R01C01	0.9519	IDH-Wildtype Glioma	IDH-Wildtype Glioma	Capper et al.
3999875115_R01C02	0.952	IDH-Wildtype Glioma	IDH-Wildtype Glioma	Capper et al.
3999875115_R02C01	0.9046	IDH-Wildtype Glioma	IDH-Wildtype Glioma	Capper et al.
3999875115_R02C02	0.5223	IDH-Wildtype Glioma	IDH-Mutant Astrocytoma	Capper et al.
5684819013_R05C01	0.8142	IDH-Mutant Astrocytoma	IDH-Wildtype Glioma	Capper et al.
5684819014_R01C02	0.649	IDH-Wildtype Glioma	IDH-Wildtype Glioma	Capper et al.
5684819014_R03C02	0.6699	IDH-Mutant Astrocytoma	IDH-Wildtype Glioma	Capper et al.
5911815001_R02C01	0.9589	IDH-Mutant Astrocytoma	IDH-Wildtype Glioma	Capper et al.
5911815001_R04C01	0.8991	IDH-Wildtype Glioma	IDH-Wildtype Glioma	Capper et al.
6164621081_R04C02	0.6871	IDH-Mutant Astrocytoma	IDH-Wildtype Glioma	Capper et al.
6164621081_R06C02	0.6955	IDH-Wildtype Glioma	IDH-Wildtype Glioma	Capper et al.
6164621131_R02C01	0.7943	IDH-Mutant Astrocytoma	IDH-Wildtype Glioma	Capper et al.
6164621131_R02C02	0.9942	IDH-Mutant Astrocytoma	IDH-Wildtype Glioma	Capper et al.
6164621131_R05C02	0.582	IDH-Mutant Astrocytoma	IDH-Wildtype Glioma	Capper et al.
6164621155_R05C02	0.7206	IDH-Wildtype Glioma	IDH-Wildtype Glioma	Capper et al.
6229017103_R03C02	0.9958	IDH-Wildtype Glioma	IDH-Wildtype Glioma	Capper et al.
6229017103_R04C01	0.6537	IDH-Mutant Astrocytoma	IDH-Wildtype Glioma	Capper et al.
6229017103_R05C01	0.998	IDH-Wildtype Glioma	IDH-Wildtype Glioma	Capper et al.
6229017103_R06C01	0.9635	IDH-Wildtype Glioma	IDH-Wildtype Glioma	Capper et al.
6229017111_R01C01	0.9844	IDH-Wildtype Glioma	IDH-Wildtype Glioma	Capper et al.
6229017111_R01C02	0.9448	IDH-Wildtype Glioma	IDH-Wildtype Glioma	Capper et al.
6229017111_R02C02	0.9556	IDH-Wildtype Glioma	IDH-Wildtype Glioma	Capper et al.
6229017111_R04C01	0.9317	IDH-Wildtype Glioma	IDH-Wildtype Glioma	Capper et al.
6229017111_R04C02	0.9376	IDH-Wildtype Glioma	IDH-Wildtype Glioma	Capper et al.
6229017111_R05C01	0.9795	IDH-Wildtype Glioma	IDH-Wildtype Glioma	Capper et al.
6229017111_R06C01	0.9554	IDH-Wildtype Glioma	IDH-Wildtype Glioma	Capper et al.
6229017120_R01C01	0.9573	IDH-Wildtype Glioma	IDH-Wildtype Glioma	Capper et al.
6229017120_R02C01	0.8931	IDH-Wildtype Glioma	IDH-Wildtype Glioma	Capper et al.
6229017120_R02C02	0.9921	IDH-Wildtype Glioma	IDH-Wildtype Glioma	Capper et al.
6229017120_R04C01	0.9778	IDH-Wildtype Glioma	IDH-Wildtype Glioma	Capper et al.
6229017120_R05C01	0.99	IDH-Wildtype Glioma	IDH-Wildtype Glioma	Capper et al.
6285641004_R02C02	0.9931	IDH-Wildtype Glioma	IDH-Wildtype Glioma	Capper et al.
6285641004_R05C01	0.9411	IDH-Wildtype Glioma	IDH-Wildtype Glioma	Capper et al.
6285641004_R06C01	0.9308	IDH-Wildtype Glioma	IDH-Wildtype Glioma	Capper et al.
6285641005_R01C01	0.9957	IDH-Wildtype Glioma	IDH-Wildtype Glioma	Capper et al.
6285641005_R05C01	0.9876	IDH-Wildtype Glioma	IDH-Wildtype Glioma	Capper et al.
6285641005_R06C01	0.9992	IDH-Wildtype Glioma	IDH-Wildtype Glioma	Capper et al.
6929793058_R01C01	0.9626	IDH-Wildtype Glioma	IDH-Wildtype Glioma	Capper et al.
6929793058_R02C01	0.9826	IDH-Wildtype Glioma	IDH-Wildtype Glioma	Capper et al.
6929806024_R02C02	0.7494	IDH-Wildtype Glioma	IDH-Wildtype Glioma	Capper et al.
6969568010_R01C01	0.8087	IDH-Wildtype Glioma	IDH-Wildtype Glioma	Capper et al.
6969568010_R02C01	0.9918	IDH-Wildtype Glioma	IDH-Wildtype Glioma	Capper et al.
6969568010_R02C02	0.9717	IDH-Wildtype Glioma	IDH-Wildtype Glioma	Capper et al.
6969568010_R03C01	0.9832	IDH-Wildtype Glioma	IDH-Wildtype Glioma	Capper et al.
6969568010_R04C01	0.9949	IDH-Wildtype Glioma	IDH-Wildtype Glioma	Capper et al.
6969568010_R04C02	0.9534	IDH-Wildtype Glioma	IDH-Wildtype Glioma	Capper et al.
6969568010_R05C02	0.9143	IDH-Wildtype Glioma	IDH-Wildtype Glioma	Capper et al.
6969568103_R02C02	0.9482	IDH-Mutant Astrocytoma	IDH-Wildtype Glioma	Capper et al.
6969568103_R03C02	0.8799	IDH-Mutant Astrocytoma	IDH-Wildtype Glioma	Capper et al.
6969568103_R05C01	0.9853	IDH-Mutant Astrocytoma	IDH-Wildtype Glioma	Capper et al.
6969568103_R06C01	0.9543	IDH-Mutant Astrocytoma	IDH-Wildtype Glioma	Capper et al.
8622007011_R01C01	0.9495	IDH-Wildtype Glioma	IDH-Wildtype Glioma	Capper et al.
8622007011_R03C01	0.9503	IDH-Wildtype Glioma	IDH-Wildtype Glioma	Capper et al.
8622007011_R05C02	0.9643	IDH-Wildtype Glioma	IDH-Wildtype Glioma	Capper et al.
8622007013_R01C02	0.9928	IDH-Wildtype Glioma	IDH-Wildtype Glioma	Capper et al.
8622007013_R02C01	0.997	IDH-Wildtype Glioma	IDH-Wildtype Glioma	Capper et al.
8622007013_R04C01	0.968	IDH-Wildtype Glioma	IDH-Wildtype Glioma	Capper et al.
8622007013_R05C02	0.6126	IDH-Wildtype Glioma	IDH-Wildtype Glioma	Capper et al.
8622007013_R06C02	0.996	IDH-Wildtype Glioma	IDH-Wildtype Glioma	Capper et al.
8622007014_R02C01	0.9915	IDH-Wildtype Glioma	IDH-Wildtype Glioma	Capper et al.
8622007014_R02C02	0.9767	IDH-Wildtype Glioma	IDH-Wildtype Glioma	Capper et al.
8622007014_R04C02	0.9293	IDH-Wildtype Glioma	IDH-Wildtype Glioma	Capper et al.
8622007014_R06C01	0.83	IDH-Wildtype Glioma	IDH-Wildtype Glioma	Capper et al.
8622007019_R04C01	0.9758	IDH-Wildtype Glioma	IDH-Wildtype Glioma	Capper et al.
8622007019_R05C01	0.9931	IDH-Wildtype Glioma	IDH-Wildtype Glioma	Capper et al.
8622007019_R06C01	0.9884	IDH-Wildtype Glioma	IDH-Wildtype Glioma	Capper et al.
8622007019_R06C02	0.9333	IDH-Wildtype Glioma	IDH-Wildtype Glioma	Capper et al.
8622007020_R02C01	0.9902	IDH-Wildtype Glioma	IDH-Wildtype Glioma	Capper et al.
8622007020_R06C01	0.9436	IDH-Wildtype Glioma	IDH-Wildtype Glioma	Capper et al.
8622007029_R06C02	0.7039	IDH-Mutant Astrocytoma	IDH-Wildtype Glioma	Capper et al.
8622007065_R02C02	0.9567	IDH-Mutant Astrocytoma	IDH-Mutant Astrocytoma	Capper et al.
8622007083_R06C02	0.6997	IDH-Mutant Astrocytoma	IDH-Mutant Astrocytoma	Capper et al.
8622007091_R01C01	0.9484	IDH-Mutant Astrocytoma	IDH-Mutant Astrocytoma	Capper et al.
8622007091_R01C02	0.7929	IDH-Mutant Astrocytoma	IDH-Mutant Astrocytoma	Capper et al.
8622007091_R02C02	0.8598	IDH-Mutant Astrocytoma	IDH-Mutant Astrocytoma	Capper et al.
8622007091_R04C01	0.8601	IDH-Mutant Astrocytoma	IDH-Mutant Astrocytoma	Capper et al.
8622007091_R05C01	0.8173	IDH-Mutant Astrocytoma	IDH-Mutant Astrocytoma	Capper et al.
8622007097_R02C02	0.9107	IDH-Mutant Astrocytoma	IDH-Mutant Astrocytoma	Capper et al.
8622007118_R02C02	0.8405	IDH-Mutant Astrocytoma	IDH-Mutant Astrocytoma	Capper et al.
8622007118_R03C02	0.7248	IDH-Mutant Astrocytoma	IDH-Mutant Astrocytoma	Capper et al.
8622007118_R04C01	0.9265	IDH-Wildtype Glioma	IDH-Mutant Astrocytoma	Capper et al.
8622007144_R01C02	0.9964	IDH-Wildtype Glioma	IDH-Wildtype Glioma	Capper et al.
8622007144_R03C02	0.8292	IDH-Wildtype Glioma	IDH-Wildtype Glioma	Capper et al.
8622007144_R04C02	0.9949	IDH-Wildtype Glioma	IDH-Wildtype Glioma	Capper et al.
8942326114_R02C02	0.9925	IDH-Wildtype Glioma	IDH-Wildtype Glioma	Capper et al.
8942326114_R03C02	0.9762	IDH-Wildtype Glioma	IDH-Wildtype Glioma	Capper et al.
8942326114_R05C02	0.9169	IDH-Mutant Astrocytoma	IDH-Wildtype Glioma	Capper et al.
8959312010_R03C01	0.9946	IDH-Wildtype Glioma	IDH-Wildtype Glioma	Capper et al.
8959312010_R04C01	0.9239	IDH-Wildtype Glioma	IDH-Wildtype Glioma	Capper et al.
8959312010_R06C01	0.9812	IDH-Wildtype Glioma	IDH-Wildtype Glioma	Capper et al.
8963282018_R01C01	0.9942	IDH-Wildtype Glioma	IDH-Wildtype Glioma	Capper et al.
8963282018_R01C02	0.96	IDH-Wildtype Glioma	IDH-Wildtype Glioma	Capper et al.
8963282018_R02C02	0.9517	IDH-Wildtype Glioma	IDH-Wildtype Glioma	Capper et al.
8963282018_R03C02	0.906	IDH-Wildtype Glioma	IDH-Wildtype Glioma	Capper et al.
8963282039_R02C01	0.9751	IDH-Wildtype Glioma	IDH-Wildtype Glioma	Capper et al.
8963282039_R05C02	0.995	IDH-Wildtype Glioma	IDH-Wildtype Glioma	Capper et al.
8963282039_R06C01	0.8844	IDH-Wildtype Glioma	IDH-Wildtype Glioma	Capper et al.
8963282046_R03C01	0.9608	IDH-Wildtype Glioma	IDH-Wildtype Glioma	Capper et al.
8963282046_R05C01	0.9893	IDH-Wildtype Glioma	IDH-Wildtype Glioma	Capper et al.
8963282062_R01C02	0.9893	IDH-Wildtype Glioma	IDH-Wildtype Glioma	Capper et al.
8963282062_R02C01	0.9033	IDH-Wildtype Glioma	IDH-Wildtype Glioma	Capper et al.
8963282062_R03C01	0.8992	IDH-Wildtype Glioma	IDH-Wildtype Glioma	Capper et al.
8963282062_R04C01	0.9959	IDH-Wildtype Glioma	IDH-Wildtype Glioma	Capper et al.
8963282062_R06C02	0.9634	IDH-Wildtype Glioma	IDH-Wildtype Glioma	Capper et al.
8963311098_R02C01	0.9531	IDH-Wildtype Glioma	IDH-Wildtype Glioma	Capper et al.
8963311098_R02C02	0.9668	IDH-Wildtype Glioma	IDH-Wildtype Glioma	Capper et al.
8963311098_R04C01	0.7623	IDH-Wildtype Glioma	IDH-Wildtype Glioma	Capper et al.
8963311098_R05C01	0.9859	IDH-Wildtype Glioma	IDH-Wildtype Glioma	Capper et al.
9007217139_R01C02	0.9419	IDH-Wildtype Glioma	IDH-Wildtype Glioma	Capper et al.
9007217139_R02C02	0.5746	IDH-Wildtype Glioma	IDH-Wildtype Glioma	Capper et al.
9007217139_R03C02	0.9335	IDH-Wildtype Glioma	IDH-Wildtype Glioma	Capper et al.
9007225082_R05C02	0.9436	IDH-Wildtype Glioma	IDH-Wildtype Glioma	Capper et al.
9007225086_R02C02	0.9695	IDH-Wildtype Glioma	IDH-Wildtype Glioma	Capper et al.
9007225086_R05C01	0.5412	IDH-Wildtype Glioma	IDH-Mutant Astrocytoma	Capper et al.
9007225142_R02C01	0.8224	IDH-Mutant Astrocytoma	IDH-Mutant Astrocytoma	Capper et al.
9007225163_R01C02	0.6077	IDH-Mutant Astrocytoma	IDH-Wildtype Glioma	Capper et al.
9020331028_R01C02	0.9659	IDH-Mutant Astrocytoma	IDH-Mutant Astrocytoma	Capper et al.
9020331028_R06C01	0.9888	IDH-Mutant Astrocytoma	IDH-Mutant Astrocytoma	Capper et al.
9221197132_R02C02	0.8975	IDH-Mutant Astrocytoma	IDH-Mutant Astrocytoma	Capper et al.
9221197135_R01C01	0.8776	IDH-Mutant Astrocytoma	IDH-Mutant Astrocytoma	Capper et al.
9221197135_R02C02	0.9333	IDH-Mutant Astrocytoma	IDH-Mutant Astrocytoma	Capper et al.
9221197135_R04C01	0.9115	IDH-Wildtype Glioma	IDH-Wildtype Glioma	Capper et al.
9283265153_R05C02	0.6893	IDH-Mutant Astrocytoma	IDH-Mutant Astrocytoma	Capper et al.
9297949139_R01C02	0.9356	IDH-Mutant Astrocytoma	IDH-Mutant Astrocytoma	Capper et al.
9370847061_R01C01	0.9584	IDH-Mutant Astrocytoma	IDH-Mutant Astrocytoma	Capper et al.
9370847061_R02C02	0.7259	IDH-Mutant Astrocytoma	IDH-Mutant Astrocytoma	Capper et al.
9370847061_R03C01	0.8209	IDH-Mutant Astrocytoma	IDH-Mutant Astrocytoma	Capper et al.
9373550164_R05C02	0.9794	IDH-Wildtype Glioma	IDH-Wildtype Glioma	Capper et al.
9373551023_R03C02	0.9711	IDH-Wildtype Glioma	IDH-Wildtype Glioma	Capper et al.
9376561024_R03C01	0.9804	IDH-Wildtype Glioma	IDH-Wildtype Glioma	Capper et al.
9376561062_R06C02	0.9931	IDH-Mutant Astrocytoma	IDH-Mutant Astrocytoma	Capper et al.
9379082092_R03C02	0.9932	IDH-Wildtype Glioma	IDH-Wildtype Glioma	Capper et al.
9379086138_R05C01	0.9536	IDH-Mutant Astrocytoma	IDH-Mutant Astrocytoma	Capper et al.
9379086138_R05C02	0.9664	IDH-Mutant Astrocytoma	IDH-Mutant Astrocytoma	Capper et al.
9379086163_R06C01	0.6113	IDH-Mutant Astrocytoma	IDH-Mutant Astrocytoma	Capper et al.
9379086164_R03C02	0.9011	IDH-Mutant Astrocytoma	IDH-Mutant Astrocytoma	Capper et al.
9379086167_R05C02	0.8999	IDH-Mutant Astrocytoma	IDH-Mutant Astrocytoma	Capper et al.
9379086167_R06C01	0.5618	IDH-Wildtype Glioma	IDH-Mutant Astrocytoma	Capper et al.
9406921070_R06C01	0.9143	IDH-Mutant Astrocytoma	IDH-Mutant Astrocytoma	Capper et al.
9406921073_R06C01	0.8061	IDH-Mutant Astrocytoma	IDH-Wildtype Glioma	Capper et al.
9406922104_R03C01	0.987	IDH-Mutant Astrocytoma	IDH-Mutant Astrocytoma	Capper et al.
9406922106_R01C02	0.7164	IDH-Wildtype Glioma	IDH-Mutant Astrocytoma	Capper et al.
9406922106_R04C02	0.6211	IDH-Mutant Astrocytoma	IDH-Mutant Astrocytoma	Capper et al.
9406922158_R06C01	0.7269	IDH-Mutant Astrocytoma	IDH-Wildtype Glioma	Capper et al.
9407201028_R01C02	0.9328	IDH-Wildtype Glioma	IDH-Wildtype Glioma	Capper et al.
9407210003_R03C01	0.9141	IDH-Mutant Astrocytoma	IDH-Mutant Astrocytoma	Capper et al.
9407210003_R06C01	0.9034	IDH-Wildtype Glioma	IDH-Wildtype Glioma	Capper et al.
9407210090_R01C02	0.7058	IDH-Mutant Astrocytoma	IDH-Wildtype Glioma	Capper et al.
9407210090_R04C02	0.9813	IDH-Wildtype Glioma	IDH-Wildtype Glioma	Capper et al.
9444374134_R01C01	0.9752	IDH-Mutant Astrocytoma	IDH-Mutant Astrocytoma	Capper et al.
9444374134_R02C01	0.6195	IDH-Mutant Astrocytoma	IDH-Wildtype Glioma	Capper et al.
9444374168_R06C02	0.9916	IDH-Wildtype Glioma	IDH-Wildtype Glioma	Capper et al.
9444375004_R01C02	0.7795	IDH-Mutant Astrocytoma	IDH-Wildtype Glioma	Capper et al.
9444375004_R05C02	0.7651	IDH-Wildtype Glioma	IDH-Wildtype Glioma	Capper et al.
9444375004_R06C01	0.924	IDH-Mutant Astrocytoma	IDH-Wildtype Glioma	Capper et al.
9444375017_R03C01	0.9752	IDH-Mutant Astrocytoma	IDH-Wildtype Glioma	Capper et al.
9444375037_R04C02	0.7721	IDH-Mutant Astrocytoma	IDH-Wildtype Glioma	Capper et al.
9444375114_R06C01	0.8265	IDH-Wildtype Glioma	IDH-Wildtype Glioma	Capper et al.
9513149129_R02C02	0.9518	IDH-Wildtype Glioma	IDH-Wildtype Glioma	Capper et al.
9513149129_R05C01	0.9959	IDH-Wildtype Glioma	IDH-Wildtype Glioma	Capper et al.
9533774021_R04C02	0.9742	IDH-Mutant Astrocytoma	IDH-Mutant Astrocytoma	Capper et al.
9533774023_R06C02	0.9711	IDH-Mutant Astrocytoma	IDH-Mutant Astrocytoma	Capper et al.
9533774033_R05C01	0.5941	IDH-Mutant Astrocytoma	IDH-Wildtype Glioma	Capper et al.
9533774033_R05C02	0.9009	IDH-Wildtype Glioma	IDH-Wildtype Glioma	Capper et al.
9533774041_R03C01	0.9438	IDH-Wildtype Glioma	IDH-Wildtype Glioma	Capper et al.
9533774084_R06C02	0.9366	IDH-Mutant Astrocytoma	IDH-Mutant Astrocytoma	Capper et al.
9533774088_R02C01	0.5401	IDH-Mutant Astrocytoma	IDH-Wildtype Glioma	Capper et al.
9534104007_R01C01	0.5541	IDH-Mutant Astrocytoma	IDH-Mutant Astrocytoma	Capper et al.
9534104007_R02C02	0.9843	IDH-Wildtype Glioma	IDH-Wildtype Glioma	Capper et al.
9534104007_R04C01	0.9992	IDH-Wildtype Glioma	IDH-Wildtype Glioma	Capper et al.
9534104008_R02C02	0.8806	IDH-Wildtype Glioma	IDH-Wildtype Glioma	Capper et al.
9534104008_R06C02	0.9579	IDH-Wildtype Glioma	IDH-Wildtype Glioma	Capper et al.
9534104010_R02C01	0.9716	IDH-Wildtype Glioma	IDH-Wildtype Glioma	Capper et al.
9534104010_R02C02	0.9933	IDH-Mutant Astrocytoma	IDH-Mutant Astrocytoma	Capper et al.
9553932002_R05C02	0.9492	IDH-Mutant Astrocytoma	IDH-Mutant Astrocytoma	Capper et al.
9553932029_R05C02	0.9755	IDH-Wildtype Glioma	IDH-Wildtype Glioma	Capper et al.
9610361003_R05C02	0.9714	IDH-Wildtype Glioma	IDH-Wildtype Glioma	Capper et al.
9611518099_R03C02	0.9709	IDH-Wildtype Glioma	IDH-Wildtype Glioma	Capper et al.
9611518099_R04C02	0.8415	IDH-Wildtype Glioma	IDH-Wildtype Glioma	Capper et al.
9611518099_R06C01	0.9969	IDH-Wildtype Glioma	IDH-Wildtype Glioma	Capper et al.
9611518109_R01C02	0.978	IDH-Wildtype Glioma	IDH-Wildtype Glioma	Capper et al.
9611518110_R04C02	0.996	IDH-Wildtype Glioma	IDH-Wildtype Glioma	Capper et al.
9611518110_R05C02	0.9917	IDH-Wildtype Glioma	IDH-Wildtype Glioma	Capper et al.
9611518113_R01C02	0.5381	IDH-Wildtype Glioma	IDH-Wildtype Glioma	Capper et al.
9611518113_R02C02	0.9911	IDH-Wildtype Glioma	IDH-Wildtype Glioma	Capper et al.
9611518113_R03C01	0.9968	IDH-Wildtype Glioma	IDH-Wildtype Glioma	Capper et al.
9611518115_R03C02	0.9878	IDH-Wildtype Glioma	IDH-Wildtype Glioma	Capper et al.
9611518116_R01C01	0.9972	IDH-Wildtype Glioma	IDH-Wildtype Glioma	Capper et al.
9611518116_R01C02	0.9879	IDH-Wildtype Glioma	IDH-Wildtype Glioma	Capper et al.
9611518116_R02C02	0.9649	IDH-Wildtype Glioma	IDH-Wildtype Glioma	Capper et al.
9611518117_R01C02	0.9988	IDH-Wildtype Glioma	IDH-Wildtype Glioma	Capper et al.
9611518117_R04C01	0.9947	IDH-Wildtype Glioma	IDH-Wildtype Glioma	Capper et al.
9611518117_R05C01	0.9615	IDH-Wildtype Glioma	IDH-Wildtype Glioma	Capper et al.
9611518117_R06C02	0.9347	IDH-Wildtype Glioma	IDH-Wildtype Glioma	Capper et al.
9611519028_R03C02	0.8941	IDH-Mutant Astrocytoma	IDH-Mutant Astrocytoma	Capper et al.
9647455008_R02C02	0.9862	IDH-Wildtype Glioma	IDH-Wildtype Glioma	Capper et al.
9647455008_R06C01	0.926	IDH-Wildtype Glioma	IDH-Wildtype Glioma	Capper et al.
9721365095_R02C01	0.9335	IDH-Wildtype Glioma	IDH-Wildtype Glioma	Capper et al.
9721365095_R03C02	0.9959	IDH-Wildtype Glioma	IDH-Wildtype Glioma	Capper et al.
9721365095_R06C01	0.9891	IDH-Wildtype Glioma	IDH-Wildtype Glioma	Capper et al.
9721365103_R01C01	0.9878	IDH-Wildtype Glioma	IDH-Wildtype Glioma	Capper et al.
9721365103_R03C01	0.9545	IDH-Wildtype Glioma	IDH-Wildtype Glioma	Capper et al.
9721365103_R03C02	0.9984	IDH-Wildtype Glioma	IDH-Wildtype Glioma	Capper et al.
9721365104_R02C02	0.956	IDH-Wildtype Glioma	IDH-Wildtype Glioma	Capper et al.
9721365105_R01C01	0.9881	IDH-Wildtype Glioma	IDH-Wildtype Glioma	Capper et al.
9721365105_R05C02	0.9825	IDH-Wildtype Glioma	IDH-Wildtype Glioma	Capper et al.
9721365137_R03C01	0.9954	IDH-Wildtype Glioma	IDH-Wildtype Glioma	Capper et al.
9721365137_R03C02	0.9757	IDH-Wildtype Glioma	IDH-Wildtype Glioma	Capper et al.
9721365137_R06C01	0.988	IDH-Wildtype Glioma	IDH-Wildtype Glioma	Capper et al.
9721365197_R01C01	0.9547	IDH-Mutant Astrocytoma	IDH-Mutant Astrocytoma	Capper et al.
9721366149_R02C02	0.9972	IDH-Wildtype Glioma	IDH-Wildtype Glioma	Capper et al.
9721366149_R05C01	0.9962	IDH-Wildtype Glioma	IDH-Wildtype Glioma	Capper et al.
9721366150_R01C01	0.949	IDH-Wildtype Glioma	IDH-Wildtype Glioma	Capper et al.
9741779119_R01C02	0.9877	IDH-Mutant Astrocytoma	IDH-Mutant Astrocytoma	Capper et al.
9741779119_R05C02	0.9771	IDH-Wildtype Glioma	IDH-Wildtype Glioma	Capper et al.
9741779119_R06C01	0.9752	IDH-Wildtype Glioma	IDH-Wildtype Glioma	Capper et al.
9741950008_R02C02	0.6588	IDH-Mutant Astrocytoma	IDH-Wildtype Glioma	Capper et al.
9741950021_R02C01	0.635	IDH-Wildtype Glioma	IDH-Wildtype Glioma	Capper et al.
9741950025_R05C01	0.5483	IDH-Mutant Astrocytoma	IDH-Wildtype Glioma	Capper et al.
9741950025_R06C02	0.7713	IDH-Mutant Astrocytoma	IDH-Mutant Astrocytoma	Capper et al.
9741950030_R01C01	0.8549	IDH-Mutant Astrocytoma	IDH-Wildtype Glioma	Capper et al.
9741950075_R01C01	0.9755	IDH-Wildtype Glioma	IDH-Wildtype Glioma	Capper et al.
9741950087_R02C02	0.7255	IDH-Mutant Astrocytoma	IDH-Mutant Astrocytoma	Capper et al.
9741950087_R03C02	0.898	IDH-Mutant Astrocytoma	IDH-Mutant Astrocytoma	Capper et al.
9741950100_R02C02	0.7327	IDH-Mutant Astrocytoma	IDH-Wildtype Glioma	Capper et al.
9741950109_R03C02	0.7535	IDH-Mutant Astrocytoma	IDH-Wildtype Glioma	Capper et al.
9741950149_R05C02	0.5283	IDH-Mutant Astrocytoma	IDH-Mutant Astrocytoma	Capper et al.
9769100008_R01C02	0.8928	IDH-Mutant Astrocytoma	IDH-Mutant Astrocytoma	Capper et al.
9769100023_R02C01	0.9128	IDH-Mutant Astrocytoma	IDH-Mutant Astrocytoma	Capper et al.
9769100023_R06C02	0.5909	IDH-Mutant Astrocytoma	IDH-Mutant Astrocytoma	Capper et al.
9769100024_R01C02	0.7718	IDH-Mutant Astrocytoma	IDH-Mutant Astrocytoma	Capper et al.
9769100024_R02C01	0.7316	IDH-Mutant Astrocytoma	IDH-Mutant Astrocytoma	Capper et al.
9769100024_R04C01	0.7268	IDH-Mutant Astrocytoma	IDH-Mutant Astrocytoma	Capper et al.
9769100024_R04C02	0.8059	IDH-Mutant Astrocytoma	IDH-Mutant Astrocytoma	Capper et al.
9769100024_R05C01	0.8016	IDH-Mutant Astrocytoma	IDH-Mutant Astrocytoma	Capper et al.
9769100024_R06C01	0.7868	IDH-Mutant Astrocytoma	IDH-Mutant Astrocytoma	Capper et al.
9829119119_R03C02	0.8994	IDH-Mutant Astrocytoma	IDH-Mutant Astrocytoma	Capper et al.
9855358001_R06C01	0.9946	IDH-Wildtype Glioma	IDH-Wildtype Glioma	Capper et al.
9855358001_R06C02	0.712	IDH-Mutant Astrocytoma	IDH-Mutant Astrocytoma	Capper et al.
9855358018_R01C02	0.8944	IDH-Mutant Astrocytoma	IDH-Mutant Astrocytoma	Capper et al.
9855358018_R02C02	0.8583	IDH-Mutant Astrocytoma	IDH-Mutant Astrocytoma	Capper et al.
9855358018_R06C01	0.9324	IDH-Mutant Astrocytoma	IDH-Mutant Astrocytoma	Capper et al.
9855358023_R03C02	0.681	IDH-Mutant Astrocytoma	IDH-Mutant Astrocytoma	Capper et al.
9855358023_R04C01	0.7363	IDH-Mutant Astrocytoma	IDH-Mutant Astrocytoma	Capper et al.
9855358023_R06C02	0.8946	IDH-Wildtype Glioma	IDH-Mutant Astrocytoma	Capper et al.
9855358026_R01C02	0.7749	IDH-Wildtype Glioma	IDH-Wildtype Glioma	Capper et al.
9855358026_R03C01	0.9929	IDH-Wildtype Glioma	IDH-Wildtype Glioma	Capper et al.
9855358031_R04C01	0.9065	IDH-Mutant Astrocytoma	IDH-Mutant Astrocytoma	Capper et al.
9855358032_R01C01	0.9402	IDH-Wildtype Glioma	IDH-Wildtype Glioma	Capper et al.
9855358056_R04C02	0.7712	IDH-Mutant Astrocytoma	IDH-Mutant Astrocytoma	Capper et al.
9855358058_R05C02	0.9914	IDH-Wildtype Glioma	IDH-Wildtype Glioma	Capper et al.
9855358065_R01C01	0.9185	IDH-Wildtype Glioma	IDH-Wildtype Glioma	Capper et al.
9855358065_R03C02	0.948	IDH-Wildtype Glioma	IDH-Wildtype Glioma	Capper et al.
9855358065_R05C01	0.9951	IDH-Wildtype Glioma	IDH-Wildtype Glioma	Capper et al.
9855358065_R05C02	0.9886	IDH-Wildtype Glioma	IDH-Wildtype Glioma	Capper et al.
9855358066_R02C01	0.8529	IDH-Wildtype Glioma	IDH-Wildtype Glioma	Capper et al.
9855358066_R02C02	0.9862	IDH-Wildtype Glioma	IDH-Wildtype Glioma	Capper et al.
9855358068_R03C01	0.9002	IDH-Wildtype Glioma	IDH-Wildtype Glioma	Capper et al.
9855358068_R05C01	0.9919	IDH-Wildtype Glioma	IDH-Wildtype Glioma	Capper et al.
9878820017_R02C02	0.8426	IDH-Mutant Astrocytoma	IDH-Mutant Astrocytoma	Capper et al.
9878820017_R03C02	0.8676	IDH-Mutant Astrocytoma	IDH-Mutant Astrocytoma	Capper et al.
9878820018_R03C01	0.93	IDH-Wildtype Glioma	IDH-Wildtype Glioma	Capper et al.
9878820018_R03C02	0.8961	IDH-Wildtype Glioma	IDH-Wildtype Glioma	Capper et al.
9878820018_R06C02	0.9994	IDH-Wildtype Glioma	IDH-Wildtype Glioma	Capper et al.
9878820030_R01C01	0.9725	IDH-Wildtype Glioma	IDH-Wildtype Glioma	Capper et al.
9878820030_R04C02	0.9966	IDH-Wildtype Glioma	IDH-Wildtype Glioma	Capper et al.
9878820066_R03C02	0.9118	IDH-Mutant Astrocytoma	IDH-Mutant Astrocytoma	Capper et al.
9878820066_R05C02	0.9017	IDH-Mutant Astrocytoma	IDH-Mutant Astrocytoma	Capper et al.
9878820078_R05C02	0.782	IDH-Wildtype Glioma	IDH-Wildtype Glioma	Capper et al.
9878820082_R02C02	0.8004	IDH-Mutant Astrocytoma	IDH-Wildtype Glioma	Capper et al.
9878820082_R04C02	0.9912	IDH-Wildtype Glioma	IDH-Wildtype Glioma	Capper et al.
9878820082_R05C02	0.9943	IDH-Wildtype Glioma	IDH-Wildtype Glioma	Capper et al.
9878820082_R06C01	0.888	IDH-Wildtype Glioma	IDH-Wildtype Glioma	Capper et al.
9878820083_R05C02	0.9771	IDH-Wildtype Glioma	IDH-Wildtype Glioma	Capper et al.
9878820083_R06C02	0.8504	IDH-Mutant Astrocytoma	IDH-Wildtype Glioma	Capper et al.
9878820084_R01C02	0.9583	IDH-Wildtype Glioma	IDH-Wildtype Glioma	Capper et al.
9878820091_R01C02	0.5917	IDH-Wildtype Glioma	IDH-Wildtype Glioma	Capper et al.
9878820104_R06C01	0.9405	IDH-Wildtype Glioma	IDH-Wildtype Glioma	Capper et al.
9878820105_R02C02	0.9803	IDH-Wildtype Glioma	IDH-Wildtype Glioma	Capper et al.
9878820105_R03C02	0.9327	IDH-Wildtype Glioma	IDH-Wildtype Glioma	Capper et al.
9878820106_R06C01	0.9953	IDH-Wildtype Glioma	IDH-Wildtype Glioma	Capper et al.
9878820106_R06C02	0.9604	IDH-Wildtype Glioma	IDH-Wildtype Glioma	Capper et al.
9878820107_R04C01	0.9401	IDH-Mutant Astrocytoma	IDH-Mutant Astrocytoma	Capper et al.
9878820107_R05C02	0.9315	IDH-Mutant Astrocytoma	IDH-Mutant Astrocytoma	Capper et al.
9878820113_R03C02	0.952	IDH-Mutant Astrocytoma	IDH-Mutant Astrocytoma	Capper et al.
9878820117_R04C02	0.5841	IDH-Wildtype Glioma	IDH-Wildtype Glioma	Capper et al.
9878820117_R06C02	0.9937	IDH-Wildtype Glioma	IDH-Wildtype Glioma	Capper et al.
9878820119_R01C01	0.673	IDH-Wildtype Glioma	IDH-Wildtype Glioma	Capper et al.
9878820119_R02C02	0.5063	IDH-Mutant Astrocytoma	IDH-Wildtype Glioma	Capper et al.
9878820127_R06C01	0.9963	IDH-Wildtype Glioma	IDH-Wildtype Glioma	Capper et al.
9878820140_R03C01	0.9934	IDH-Wildtype Glioma	IDH-Wildtype Glioma	Capper et al.
9878820140_R05C02	0.6209	IDH-Mutant Astrocytoma	IDH-Wildtype Glioma	Capper et al.
9878820156_R06C01	0.8345	IDH-Mutant Astrocytoma	IDH-Mutant Astrocytoma	Capper et al.
9878827210_R05C01	0.9862	IDH-Wildtype Glioma	IDH-Wildtype Glioma	Capper et al.
9878827221_R05C02	0.8054	IDH-Wildtype Glioma	IDH-Wildtype Glioma	Capper et al.
9878827225_R02C01	0.9928	IDH-Wildtype Glioma	IDH-Wildtype Glioma	Capper et al.
9878827225_R04C02	0.6739	IDH-Mutant Astrocytoma	IDH-Mutant Astrocytoma	Capper et al.
9878827229_R01C01	0.9891	IDH-Mutant Astrocytoma	IDH-Mutant Astrocytoma	Capper et al.
9878827235_R05C02	0.9055	IDH-Wildtype Glioma	IDH-Wildtype Glioma	Capper et al.
9968646113_R01C02	0.748	IDH-Mutant Astrocytoma	IDH-Mutant Astrocytoma	Capper et al.
9968646113_R04C02	0.8908	IDH-Mutant Astrocytoma	IDH-Mutant Astrocytoma	Capper et al.
9968646113_R05C02	0.8123	IDH-Mutant Astrocytoma	IDH-Mutant Astrocytoma	Capper et al.
9968646113_R06C02	0.7164	IDH-Mutant Astrocytoma	IDH-Mutant Astrocytoma	Capper et al.
9968646118_R03C02	0.9183	IDH-Wildtype Glioma	IDH-Wildtype Glioma	Capper et al.
9968646164_R06C02	0.9543	IDH-Wildtype Glioma	IDH-Wildtype Glioma	Capper et al.
9968646165_R02C01	0.9252	IDH-Wildtype Glioma	IDH-Wildtype Glioma	Capper et al.
9968646167_R05C02	0.8767	IDH-Wildtype Glioma	IDH-Wildtype Glioma	Capper et al.
9969477014_R02C02	0.973	IDH-Wildtype Glioma	IDH-Wildtype Glioma	Capper et al.
9969477017_R04C02	0.9018	IDH-Wildtype Glioma	IDH-Wildtype Glioma	Capper et al.
9969477018_R03C01	0.9856	IDH-Wildtype Glioma	IDH-Wildtype Glioma	Capper et al.
9969477018_R05C02	0.9416	IDH-Wildtype Glioma	IDH-Wildtype Glioma	Capper et al.
9969477022_R01C01	0.9946	IDH-Wildtype Glioma	IDH-Wildtype Glioma	Capper et al.
9969477022_R03C01	0.573	IDH-Mutant Astrocytoma	IDH-Mutant Astrocytoma	Capper et al.
9969477022_R04C01	0.8933	IDH-Wildtype Glioma	IDH-Wildtype Glioma	Capper et al.
9969477031_R06C02	0.9543	IDH-Wildtype Glioma	IDH-Wildtype Glioma	Capper et al.
9969477058_R03C01	0.744	IDH-Wildtype Glioma	IDH-Wildtype Glioma	Capper et al.
9969477058_R05C01	0.5252	IDH-Wildtype Glioma	IDH-Wildtype Glioma	Capper et al.
9969477064_R01C02	0.9915	IDH-Wildtype Glioma	IDH-Wildtype Glioma	Capper et al.
9969477064_R06C02	0.9954	IDH-Wildtype Glioma	IDH-Wildtype Glioma	Capper et al.
9969477065_R01C01	0.6781	IDH-Wildtype Glioma	IDH-Wildtype Glioma	Capper et al.
9969477074_R03C02	0.8771	IDH-Wildtype Glioma	IDH-Wildtype Glioma	Capper et al.
9969477074_R06C01	0.5727	IDH-Mutant Astrocytoma	IDH-Wildtype Glioma	Capper et al.
9969477079_R04C02	0.7927	IDH-Mutant Astrocytoma	IDH-Mutant Astrocytoma	Capper et al.
9969477086_R03C02	0.9958	IDH-Wildtype Glioma	IDH-Wildtype Glioma	Capper et al.
9969477088_R02C02	0.9249	IDH-Wildtype Glioma	IDH-Wildtype Glioma	Capper et al.
9969477088_R05C01	0.9014	IDH-Wildtype Glioma	IDH-Wildtype Glioma	Capper et al.
9969477088_R06C02	0.9761	IDH-Wildtype Glioma	IDH-Wildtype Glioma	Capper et al.
9969477100_R02C02	0.508	IDH-Mutant Astrocytoma	IDH-Wildtype Glioma	Capper et al.
9969477100_R05C01	0.8128	IDH-Mutant Astrocytoma	IDH-Mutant Astrocytoma	Capper et al.
9969477100_R06C01	0.8992	IDH-Wildtype Glioma	IDH-Wildtype Glioma	Capper et al.
9969477101_R02C02	0.9858	IDH-Wildtype Glioma	IDH-Wildtype Glioma	Capper et al.
9969477101_R05C01	0.9845	IDH-Mutant Astrocytoma	IDH-Mutant Astrocytoma	Capper et al.
9969477108_R02C02	0.8969	IDH-Mutant Astrocytoma	IDH-Mutant Astrocytoma	Capper et al.
9969477121_R01C01	0.7158	IDH-Mutant Astrocytoma	IDH-Wildtype Glioma	Capper et al.
9969477121_R05C01	0.969	IDH-Wildtype Glioma	IDH-Wildtype Glioma	Capper et al.
9969477123_R01C01	0.8172	IDH-Mutant Astrocytoma	IDH-Mutant Astrocytoma	Capper et al.
9980102013_R01C01	0.9725	IDH-Wildtype Glioma	IDH-Wildtype Glioma	Capper et al.
ULP-WGS-TCGA-02-2466	0.8507	IDH-Wildtype Glioma	IDH-Wildtype Glioma	TCGA ULP-WGS
ULP-WGS-TCGA-06-0138	0.9726	IDH-Wildtype Glioma	IDH-Wildtype Glioma	TCGA ULP-WGS
ULP-WGS-TCGA-06-0176	0.9519	IDH-Wildtype Glioma	IDH-Wildtype Glioma	TCGA ULP-WGS
ULP-WGS-TCGA-06-0178	0.6455	IDH-Mutant Astrocytoma	IDH-Mutant Astrocytoma	TCGA ULP-WGS
ULP-WGS-TCGA-06-1084	0.9829	IDH-Wildtype Glioma	IDH-Wildtype Glioma	TCGA ULP-WGS
ULP-WGS-TCGA-06-1087	0.989	IDH-Wildtype Glioma	IDH-Wildtype Glioma	TCGA ULP-WGS
ULP-WGS-TCGA-06-1800	0.9985	IDH-Wildtype Glioma	IDH-Wildtype Glioma	TCGA ULP-WGS
ULP-WGS-TCGA-06-1801	0.9691	IDH-Wildtype Glioma	IDH-Wildtype Glioma	TCGA ULP-WGS
ULP-WGS-TCGA-06-1805	0.8505	IDH-Mutant Astrocytoma	IDH-Mutant Astrocytoma	TCGA ULP-WGS
ULP-WGS-TCGA-06-2566	0.9738	IDH-Wildtype Glioma	IDH-Wildtype Glioma	TCGA ULP-WGS
ULP-WGS-TCGA-12-0656	0.9972	IDH-Wildtype Glioma	IDH-Wildtype Glioma	TCGA ULP-WGS
ULP-WGS-TCGA-12-0657	0.9561	IDH-Wildtype Glioma	IDH-Wildtype Glioma	TCGA ULP-WGS
ULP-WGS-TCGA-12-0662	0.9893	IDH-Wildtype Glioma	IDH-Wildtype Glioma	TCGA ULP-WGS
ULP-WGS-TCGA-12-0670	0.9986	IDH-Wildtype Glioma	IDH-Wildtype Glioma	TCGA ULP-WGS
ULP-WGS-TCGA-12-0691	0.6104	IDH-Mutant Astrocytoma	IDH-Wildtype Glioma	TCGA ULP-WGS
ULP-WGS-TCGA-12-0707	0.9959	IDH-Wildtype Glioma	IDH-Wildtype Glioma	TCGA ULP-WGS
ULP-WGS-TCGA-12-0773	0.5423	IDH-Mutant Astrocytoma	IDH-Wildtype Glioma	TCGA ULP-WGS
ULP-WGS-TCGA-12-0775	0.9879	IDH-Wildtype Glioma	IDH-Wildtype Glioma	TCGA ULP-WGS
ULP-WGS-TCGA-12-0778	0.9996	IDH-Wildtype Glioma	IDH-Wildtype Glioma	TCGA ULP-WGS
ULP-WGS-TCGA-12-0818	0.8965	IDH-Mutant Astrocytoma	IDH-Mutant Astrocytoma	TCGA ULP-WGS
ULP-WGS-TCGA-12-0819	0.9932	IDH-Wildtype Glioma	IDH-Wildtype Glioma	TCGA ULP-WGS
ULP-WGS-TCGA-12-0820	0.976	IDH-Wildtype Glioma	IDH-Wildtype Glioma	TCGA ULP-WGS
ULP-WGS-TCGA-12-0822	0.9828	IDH-Wildtype Glioma	IDH-Wildtype Glioma	TCGA ULP-WGS
ULP-WGS-TCGA-12-0826	0.9667	IDH-Wildtype Glioma	IDH-Wildtype Glioma	TCGA ULP-WGS
ULP-WGS-TCGA-12-0827	0.7036	IDH-Wildtype Glioma	IDH-Mutant Astrocytoma	TCGA ULP-WGS
ULP-WGS-TCGA-12-0828	0.9901	IDH-Wildtype Glioma	IDH-Wildtype Glioma	TCGA ULP-WGS
ULP-WGS-TCGA-12-0829	0.972	IDH-Wildtype Glioma	IDH-Wildtype Glioma	TCGA ULP-WGS
ULP-WGS-TCGA-12-1088	0.9566	IDH-Wildtype Glioma	IDH-Wildtype Glioma	TCGA ULP-WGS
ULP-WGS-TCGA-12-1089	0.8863	IDH-Wildtype Glioma	IDH-Wildtype Glioma	TCGA ULP-WGS
ULP-WGS-TCGA-12-1092	0.8666	IDH-Wildtype Glioma	IDH-Wildtype Glioma	TCGA ULP-WGS
ULP-WGS-TCGA-12-1093	0.9785	IDH-Wildtype Glioma	IDH-Wildtype Glioma	TCGA ULP-WGS
ULP-WGS-TCGA-12-1598	0.9854	IDH-Wildtype Glioma	IDH-Wildtype Glioma	TCGA ULP-WGS
ULP-WGS-TCGA-12-1599	0.9785	IDH-Wildtype Glioma	IDH-Wildtype Glioma	TCGA ULP-WGS
ULP-WGS-TCGA-12-1600	0.9741	IDH-Wildtype Glioma	IDH-Wildtype Glioma	TCGA ULP-WGS
ULP-WGS-TCGA-12-1602	0.9817	IDH-Wildtype Glioma	IDH-Wildtype Glioma	TCGA ULP-WGS
ULP-WGS-TCGA-12-3644	0.9664	IDH-Wildtype Glioma	IDH-Wildtype Glioma	TCGA ULP-WGS
ULP-WGS-TCGA-12-3646	0.9462	IDH-Wildtype Glioma	IDH-Wildtype Glioma	TCGA ULP-WGS
ULP-WGS-TCGA-12-3651	0.868	IDH-Wildtype Glioma	IDH-Wildtype Glioma	TCGA ULP-WGS
ULP-WGS-TCGA-14-0812	0.8171	IDH-Wildtype Glioma	IDH-Wildtype Glioma	TCGA ULP-WGS
ULP-WGS-TCGA-14-0865	0.9857	IDH-Wildtype Glioma	IDH-Wildtype Glioma	TCGA ULP-WGS
ULP-WGS-TCGA-14-0867	0.9285	IDH-Wildtype Glioma	IDH-Wildtype Glioma	TCGA ULP-WGS
ULP-WGS-TCGA-14-1396	0.8022	IDH-Wildtype Glioma	IDH-Wildtype Glioma	TCGA ULP-WGS
ULP-WGS-TCGA-14-1451	0.9934	IDH-Wildtype Glioma	IDH-Wildtype Glioma	TCGA ULP-WGS
ULP-WGS-TCGA-14-1453	0.9907	IDH-Wildtype Glioma	IDH-Wildtype Glioma	TCGA ULP-WGS
ULP-WGS-TCGA-14-1455	0.9656	IDH-Wildtype Glioma	IDH-Wildtype Glioma	TCGA ULP-WGS
ULP-WGS-TCGA-14-1458	0.8213	IDH-Wildtype Glioma	IDH-Mutant Astrocytoma	TCGA ULP-WGS
ULP-WGS-TCGA-14-1795	0.9337	IDH-Wildtype Glioma	IDH-Wildtype Glioma	TCGA ULP-WGS
ULP-WGS-TCGA-14-1821	0.9553	IDH-Mutant Astrocytoma	IDH-Mutant Astrocytoma	TCGA ULP-WGS
ULP-WGS-TCGA-14-1827	0.711	IDH-Wildtype Glioma	IDH-Wildtype Glioma	TCGA ULP-WGS
ULP-WGS-TCGA-14-3477	0.8426	IDH-Mutant Astrocytoma	IDH-Wildtype Glioma	TCGA ULP-WGS
ULP-WGS-TCGA-15-1444	0.9478	IDH-Mutant Astrocytoma	IDH-Mutant Astrocytoma	TCGA ULP-WGS
ULP-WGS-TCGA-15-1446	0.9965	IDH-Wildtype Glioma	IDH-Wildtype Glioma	TCGA ULP-WGS
ULP-WGS-TCGA-16-0850	0.589	IDH-Wildtype Glioma	IDH-Mutant Astrocytoma	TCGA ULP-WGS
ULP-WGS-TCGA-19-0957	0.983	IDH-Wildtype Glioma	IDH-Wildtype Glioma	TCGA ULP-WGS
ULP-WGS-TCGA-19-1385	0.6847	IDH-Wildtype Glioma	IDH-Wildtype Glioma	TCGA ULP-WGS
ULP-WGS-TCGA-19-1386	0.9986	IDH-Wildtype Glioma	IDH-Wildtype Glioma	TCGA ULP-WGS
ULP-WGS-TCGA-19-1387	0.9952	IDH-Wildtype Glioma	IDH-Wildtype Glioma	TCGA ULP-WGS
ULP-WGS-TCGA-19-1388	0.9682	IDH-Wildtype Glioma	IDH-Wildtype Glioma	TCGA ULP-WGS
ULP-WGS-TCGA-19-1389	0.8508	IDH-Wildtype Glioma	IDH-Wildtype Glioma	TCGA ULP-WGS
ULP-WGS-TCGA-19-1786	0.9973	IDH-Wildtype Glioma	IDH-Wildtype Glioma	TCGA ULP-WGS
ULP-WGS-TCGA-19-1789	0.9969	IDH-Wildtype Glioma	IDH-Wildtype Glioma	TCGA ULP-WGS
ULP-WGS-TCGA-19-1791	0.5906	IDH-Wildtype Glioma	IDH-Wildtype Glioma	TCGA ULP-WGS
ULP-WGS-TCGA-19-2621	0.8169	IDH-Wildtype Glioma	IDH-Wildtype Glioma	TCGA ULP-WGS
ULP-WGS-TCGA-26-1799	0.9955	IDH-Wildtype Glioma	IDH-Wildtype Glioma	TCGA ULP-WGS
ULP-WGS-TCGA-28-1746	0.9432	IDH-Wildtype Glioma	IDH-Wildtype Glioma	TCGA ULP-WGS
ULP-WGS-TCGA-28-1749	0.9996	IDH-Wildtype Glioma	IDH-Wildtype Glioma	TCGA ULP-WGS
ULP-WGS-TCGA-28-1750	0.9243	IDH-Wildtype Glioma	IDH-Wildtype Glioma	TCGA ULP-WGS
ULP-WGS-TCGA-28-1751	0.9972	IDH-Wildtype Glioma	IDH-Wildtype Glioma	TCGA ULP-WGS
ULP-WGS-TCGA-28-1755	0.8251	IDH-Wildtype Glioma	IDH-Wildtype Glioma	TCGA ULP-WGS
ULP-WGS-TCGA-28-1757	0.9842	IDH-Wildtype Glioma	IDH-Wildtype Glioma	TCGA ULP-WGS
ULP-WGS-TCGA-28-2506	0.9878	IDH-Wildtype Glioma	IDH-Wildtype Glioma	TCGA ULP-WGS
ULP-WGS-TCGA-32-1976	0.9536	IDH-Wildtype Glioma	IDH-Wildtype Glioma	TCGA ULP-WGS

## Sheet: Supplementary Table 7
REMBRANDT ID	Prediction	Model Confidence
900_00_5551	IDH-Mutant Astrocytoma	0.691
900_00_5445	IDH-Wildtype Glioma	0.9939
900_00_1961	IDH-Mutant Astrocytoma	0.5142
900_00_5543	IDH-Wildtype Glioma	0.9807
900_00_5413	IDH-Wildtype Glioma	0.999
900_00_5346	IDH-Wildtype Glioma	0.9807
900_0053_03	IDH-Wildtype Glioma	0.9745
900_00_5379	IDH-Wildtype Glioma	0.9957
900_00_5315	Oligodendroglioma	1
900_00_5308	IDH-Wildtype Glioma	0.997
900_00_5317	IDH-Mutant Astrocytoma	0.712
900_00_53_32	IDH-Wildtype Glioma	0.9688
900_00_5338	IDH-Wildtype Glioma	0.9934
900_00_5341	Oligodendroglioma	1
900_00_5339	IDH-Mutant Astrocytoma	0.675
900_00_5342	IDH-Wildtype Glioma	0.9729
900_00_5345	Oligodendroglioma	1
900_00_5382	IDH-Mutant Astrocytoma	0.7786
900_00_5380	IDH-Mutant Astrocytoma	0.9784
900_00_5381	IDH-Mutant Astrocytoma	0.7647
900_00_5384	IDH-Wildtype Glioma	0.9988
900_00_5385	IDH-Wildtype Glioma	0.9825
900_00_5396	IDH-Wildtype Glioma	0.9936
900_00_5404	IDH-Wildtype Glioma	0.9954
900_00_5412	Oligodendroglioma	1
900_00_5414	IDH-Wildtype Glioma	0.9817
900_00_5477	IDH-Mutant Astrocytoma	0.8341
900_00_5459	IDH-Mutant Astrocytoma	0.9757
900_00_5458	IDH-Wildtype Glioma	0.99
900_00_5468	IDH-Mutant Astrocytoma	0.9571
900_00_5462	IDH-Wildtype Glioma	0.9901
900_00_5476	IDH-Mutant Astrocytoma	0.9382
900_00_5488	IDH-Wildtype Glioma	0.9779
900_00_5489	IDH-Wildtype Glioma	0.9962
900_00_5547	Oligodendroglioma	1
900_00_5548	IDH-Wildtype Glioma	0.9869
900_00_5540	IDH-Wildtype Glioma	0.8375
900_00_5542	IDH-Wildtype Glioma	0.9593
900_00_5552	IDH-Mutant Astrocytoma	0.9957
900_00_5544	IDH-Wildtype Glioma	0.9915
900_00_5550	IDH-Mutant Astrocytoma	0.8188
900_00_5541	IDH-Wildtype Glioma	0.9523
81668782	IDH-Wildtype Glioma	0.9917
900_00_5316	IDH-Wildtype Glioma	0.9832
900_00_5546	IDH-Wildtype Glioma	0.9994
E07733	IDH-Mutant Astrocytoma	0.9827
E08021	Oligodendroglioma	1
E09176	IDH-Mutant Astrocytoma	0.937
E09192	IDH-Wildtype Glioma	0.9943
E09214	IDH-Mutant Astrocytoma	0.9096
E09232	Oligodendroglioma	1
E09233	IDH-Wildtype Glioma	0.9931
E09238	IDH-Wildtype Glioma	0.9881
E09239	IDH-Mutant Astrocytoma	0.9654
E09262	IDH-Wildtype Glioma	0.9786
E09264	IDH-Mutant Astrocytoma	0.6426
E09278	Oligodendroglioma	1
E09348	IDH-Wildtype Glioma	0.8379
E09355	IDH-Mutant Astrocytoma	0.5987
E09358	Oligodendroglioma	1
E09362	Oligodendroglioma	1
E09369	IDH-Mutant Astrocytoma	0.74
E09378	IDH-Wildtype Glioma	0.9709
E09398	IDH-Mutant Astrocytoma	0.8471
E09405	IDH-Wildtype Glioma	0.981
E09419	Oligodendroglioma	1
E09440	Oligodendroglioma	1
E09448	Oligodendroglioma	1
E09449	IDH-Wildtype Glioma	0.9519
E09454	IDH-Wildtype Glioma	0.9114
E09483	IDH-Wildtype Glioma	0.9958
E09494	IDH-Mutant Astrocytoma	0.8649
E09531	IDH-Wildtype Glioma	0.9696
E09535	IDH-Wildtype Glioma	0.9904
E09569	IDH-Mutant Astrocytoma	0.9405
E09587	IDH-Mutant Astrocytoma	0.9402
E09595	IDH-Wildtype Glioma	0.9967
E09601	IDH-Wildtype Glioma	0.9786
E09602	IDH-Wildtype Glioma	0.9922
E09605	IDH-Wildtype Glioma	0.6872
E09615	IDH-Mutant Astrocytoma	0.7757
E09622	IDH-Wildtype Glioma	0.9184
E09624	IDH-Wildtype Glioma	0.9732
E09629	IDH-Mutant Astrocytoma	0.8566
E09649	IDH-Mutant Astrocytoma	0.6386
E09655	IDH-Wildtype Glioma	0.8234
E09657	IDH-Wildtype Glioma	0.7917
E09670	IDH-Mutant Astrocytoma	0.792
E09679	IDH-Wildtype Glioma	0.976
E09680	IDH-Wildtype Glioma	0.9971
E09688	IDH-Wildtype Glioma	0.932
E09698	IDH-Wildtype Glioma	0.9943
E09699	IDH-Mutant Astrocytoma	0.9182
E09730	IDH-Wildtype Glioma	0.548
E09743	IDH-Mutant Astrocytoma	0.8008
E09744	IDH-Wildtype Glioma	0.8541
E09755	IDH-Mutant Astrocytoma	0.7376
E09756	IDH-Wildtype Glioma	0.9943
E09786	IDH-Mutant Astrocytoma	0.9434
E09800	IDH-Wildtype Glioma	0.9959
E09801	IDH-Wildtype Glioma	0.9877
E09810	IDH-Wildtype Glioma	0.9928
E09811	IDH-Mutant Astrocytoma	0.9473
E09819	IDH-Wildtype Glioma	0.9964
E09825	IDH-Wildtype Glioma	0.981
E09829	IDH-Wildtype Glioma	0.9916
E09832	IDH-Mutant Astrocytoma	0.775
E09833	IDH-Wildtype Glioma	0.9847
E09834	IDH-Wildtype Glioma	0.971
E09835	IDH-Wildtype Glioma	0.9754
E09842	IDH-Wildtype Glioma	0.6494
E09846	IDH-Wildtype Glioma	0.8078
E09858	IDH-Mutant Astrocytoma	0.6902
E09860	Oligodendroglioma	1
E09862	IDH-Wildtype Glioma	0.9925
E09868	IDH-Wildtype Glioma	0.9579
E09871	IDH-Wildtype Glioma	0.9763
E09888	IDH-Wildtype Glioma	0.9798
E09892	IDH-Mutant Astrocytoma	0.9776
E09893	Oligodendroglioma	1
E09899	IDH-Mutant Astrocytoma	0.913
E09900	IDH-Mutant Astrocytoma	0.9835
E09902	IDH-Mutant Astrocytoma	0.7637
E09906	IDH-Wildtype Glioma	0.9395
E09907	IDH-Mutant Astrocytoma	0.8477
E09914	IDH-Mutant Astrocytoma	0.9687
E09916	IDH-Wildtype Glioma	0.9953
E09917	IDH-Wildtype Glioma	0.918
E09920	IDH-Mutant Astrocytoma	0.7834
E09921	IDH-Mutant Astrocytoma	0.9539
E09922	IDH-Wildtype Glioma	0.8672
E09930	IDH-Wildtype Glioma	0.7043
E09936	IDH-Wildtype Glioma	0.8818
E09941	IDH-Mutant Astrocytoma	0.8178
E09945	IDH-Mutant Astrocytoma	0.5454
E09948	IDH-Wildtype Glioma	0.7309
E09956	IDH-Mutant Astrocytoma	0.7898
E09957	IDH-Wildtype Glioma	0.9966
E09960	IDH-Wildtype Glioma	0.9915
E09966	IDH-Mutant Astrocytoma	0.8474
E09967	IDH-Wildtype Glioma	0.9945
E09971	Oligodendroglioma	1
E09975	IDH-Mutant Astrocytoma	0.9141
E09976	IDH-Mutant Astrocytoma	0.7501
E09978	Oligodendroglioma	1
E09982	IDH-Wildtype Glioma	0.9874
E09988	IDH-Wildtype Glioma	0.5162
E09990	IDH-Wildtype Glioma	0.9594
E09993	IDH-Wildtype Glioma	0.5038
E10001	IDH-Mutant Astrocytoma	0.9672
E10002	IDH-Wildtype Glioma	0.9622
E10003	IDH-Wildtype Glioma	0.5823
E10008	IDH-Mutant Astrocytoma	0.6142
E10009	Oligodendroglioma	1
E10013	IDH-Wildtype Glioma	0.9815
E10019	IDH-Wildtype Glioma	0.9391
E10022	IDH-Wildtype Glioma	0.9862
E10023	IDH-Mutant Astrocytoma	0.9106
E10024	Oligodendroglioma	1
E10025	IDH-Mutant Astrocytoma	0.8851
E10027	IDH-Wildtype Glioma	0.9267
E10029	IDH-Mutant Astrocytoma	0.8747
E10030	IDH-Wildtype Glioma	0.936
E10031	IDH-Wildtype Glioma	0.9628
E10037	IDH-Wildtype Glioma	0.9719
E10038	IDH-Wildtype Glioma	0.9952
E10041	IDH-Wildtype Glioma	0.9671
E10044	IDH-Wildtype Glioma	0.8746
E10062	Oligodendroglioma	1
E10072	IDH-Mutant Astrocytoma	0.9075
E10076	IDH-Wildtype Glioma	0.9945
E10080	IDH-Wildtype Glioma	0.9876
E10097	Oligodendroglioma	1
E10103	IDH-Wildtype Glioma	0.6326
E10105	IDH-Wildtype Glioma	0.9353
E10110	IDH-Wildtype Glioma	0.9962
E10136	IDH-Wildtype Glioma	0.5823
E10140	IDH-Wildtype Glioma	0.8063
E10141	IDH-Mutant Astrocytoma	0.6814
E10144	IDH-Mutant Astrocytoma	0.6764
E10158	IDH-Mutant Astrocytoma	0.9388
E10162	IDH-Wildtype Glioma	0.983
E10182	IDH-Mutant Astrocytoma	0.5035
E10184	IDH-Mutant Astrocytoma	0.7577
E10185	IDH-Wildtype Glioma	0.569
E10191	IDH-Mutant Astrocytoma	0.8037
E10192	IDH-Mutant Astrocytoma	0.9414
E10193	IDH-Mutant Astrocytoma	0.6132
E10203	IDH-Mutant Astrocytoma	0.5799
E10210	IDH-Wildtype Glioma	0.642
E10211	IDH-Mutant Astrocytoma	0.8102
E10226	IDH-Wildtype Glioma	0.983
E10227	IDH-Wildtype Glioma	0.9803
E10235	IDH-Mutant Astrocytoma	0.7929
E10248	IDH-Mutant Astrocytoma	0.9396
E10250	IDH-Wildtype Glioma	0.9949
E10253	IDH-Wildtype Glioma	0.6827
E10258	IDH-Mutant Astrocytoma	0.7132
E10262	IDH-Wildtype Glioma	0.7349
E10264	IDH-Wildtype Glioma	0.9904
E10265	IDH-Mutant Astrocytoma	0.5789
E10267	IDH-Wildtype Glioma	0.996
E10278	Oligodendroglioma	1
E10286	IDH-Mutant Astrocytoma	0.99
E10287	IDH-Mutant Astrocytoma	0.6626
E10292	IDH-Mutant Astrocytoma	0.912
E10300	IDH-Wildtype Glioma	0.9739
E10305	IDH-Wildtype Glioma	0.9893
E10306	IDH-Wildtype Glioma	0.7284
E10362	IDH-Mutant Astrocytoma	0.9152
E10476	IDH-Wildtype Glioma	0.9983
E10488	IDH-Wildtype Glioma	0.9938
E10514	IDH-Mutant Astrocytoma	0.7918
E10540	IDH-Mutant Astrocytoma	0.9471
E10551	IDH-Mutant Astrocytoma	0.6052
E10556	Oligodendroglioma	1
E10595	IDH-Mutant Astrocytoma	0.5601
E10596	IDH-Mutant Astrocytoma	0.8536
E10616	IDH-Mutant Astrocytoma	0.7579
E10622	IDH-Wildtype Glioma	0.9924
E10645	IDH-Mutant Astrocytoma	0.7589
E10662	IDH-Wildtype Glioma	0.981
E10690	IDH-Wildtype Glioma	0.9658
E10691	IDH-Mutant Astrocytoma	0.5448
E10692	IDH-Mutant Astrocytoma	0.8749
E50057	IDH-Mutant Astrocytoma	0.7081
E50074	IDH-Wildtype Glioma	0.9808
E50091	IDH-Mutant Astrocytoma	0.8573
3089254	Oligodendroglioma	1
3495697	IDH-Wildtype Glioma	0.9918
3497265	IDH-Mutant Astrocytoma	0.9863
3504050	IDH-Wildtype Glioma	0.9818
3506280	IDH-Wildtype Glioma	0.9967
3512529	IDH-Wildtype Glioma	0.9644
3513467	IDH-Mutant Astrocytoma	0.9724
3514945	IDH-Mutant Astrocytoma	0.8789
3522254	Oligodendroglioma	1
3523498	IDH-Mutant Astrocytoma	0.9905
3525342	IDH-Wildtype Glioma	0.9487
860772	IDH-Wildtype Glioma	0.9324
900_0052_99	IDH-Wildtype Glioma	0.9966
900_00_5393	IDH-Wildtype Glioma	0.8976
900_00_5545	IDH-Wildtype Glioma	0.9884
900_00_5549	IDH-Mutant Astrocytoma	0.987
900_00_5554	IDH-Wildtype Glioma	0.6011
E09451	IDH-Wildtype Glioma	0.7854
E09495	IDH-Mutant Astrocytoma	0.8466
E09503	IDH-Wildtype Glioma	0.6477
E09511	IDH-Wildtype Glioma	0.9079
E09515	IDH-Mutant Astrocytoma	0.9337
E09546	IDH-Wildtype Glioma	0.528
E09606	IDH-Mutant Astrocytoma	0.6865
E09610	IDH-Wildtype Glioma	0.9947
E09644	IDH-Mutant Astrocytoma	0.9262
E09681	IDH-Mutant Astrocytoma	0.9959
E09708	IDH-Wildtype Glioma	0.5086
E09740	IDH-Wildtype Glioma	0.5815
E09742	IDH-Wildtype Glioma	0.9894
E09752	IDH-Wildtype Glioma	0.9889
E09785	IDH-Wildtype Glioma	0.9994
E09852	IDH-Wildtype Glioma	0.9947
E09857	IDH-Wildtype Glioma	0.997
E09923	IDH-Wildtype Glioma	0.6046
E09937	IDH-Wildtype Glioma	0.976
E09951	IDH-Wildtype Glioma	0.9962
E09958	IDH-Mutant Astrocytoma	0.7825
E09989	IDH-Wildtype Glioma	0.9537
E10054	Oligodendroglioma	1
E10059	Oligodendroglioma	1
E10249	IDH-Mutant Astrocytoma	0.553
E10271	IDH-Wildtype Glioma	0.9799
E10285	IDH-Mutant Astrocytoma	0.995
E10290	IDH-Wildtype Glioma	0.9837
E10313	IDH-Wildtype Glioma	0.9821
E10615	IDH-Mutant Astrocytoma	0.6501
